# Supplementary material for: Integrative High-Throughput RNAi Screening Identifies BRSK1, STK32C and STK40 as Novel Activators of YAP/TAZ
Source: Int J Mol Sci. 2025 Aug 13;26(16):7810. doi: 10.3390/ijms26167810 (PMC12386767; doi:10.3390/ijms26167810)
Supplement: Supplementary file 1 [file ijms-26-07810-s001.zip › Table S1.xlsx]

## Sheet: Screen results
Table S1: Table of scores for each gene in the YAP/TAZ localization (Z-Score) and TEAD-luciferase reporter (Fold over median) screens in MDA-MB-231 and MDA-MB-468 cells.
GeneID	Gene Accession #	GI Number	Gene symbol			YAP/TAZ Cytoplasmic Localization (Z-score)				TEAD-Luciferase (Fold over Median)
				MDA-MB468			MDA-MB231			MDA-MB468	MDA-MB231
				Run #1	Run#2	Average	Run #1	Run#2	Average
7272	NM_003318	34303964	TTK	0.459308	1.55496	1.00714	-0.857247	1.11348	0.128117	0.978193	1.21015
6850	NM_003177	34147655	SYK	0.367401	-0.069605	0.148898	-0.567215	-1.94269	-1.25495	0.285064	1.2072
2046	NM_001006943	55770891	EPHA8	1.9013	2.66352	2.28241	1.08172	5.34607	3.21389	1.54292	0.642121
1760	NM_001081562	126091039	DMPK	2.07269	1.3402	1.70645	-0.584787	0.0709155	-0.256936	0.447515	0.395173
80347	NM_025233	22095394	COASY	-0.923973	-1.81625	-1.37011	-0.748625	0.548943	-0.0998414	3.11552	1.3581
140469	NM_001083615	134288914	MYO3B	0.958534	2.78456	1.87155	2.33137	7.37008	4.85073	0.365614	0.523908
65268	NM_006648	32455272	WNK2	0.350605	0.126346	0.238476	4.06654	4.66822	4.36738	1.15212	1.25611
5747	NM_005607	27886592	PTK2	0.852765	1.78271	1.31774	-0.979319	-0.983367	-0.981343	0.526263	0.172299
2241	NM_005246	119964720	FER	0.782322	1.52031	1.15131	0.65341	5.98189	3.31765	0.642954	1.3968
816	NM_172084	26051217	CAMK2B	3.15842	3.2911	3.22476	2.64014	3.37874	3.00944	0.519395	0.781278
94	NM_001077401	116734713	ACVRL1	1.74394	0.323002	1.03347	0.47891	4.27619	2.37755	1.17734	0.366201
4067	NM_001111097	162287325	LYN	0.634437	1.04211	0.838272	4.74427	7.94803	6.34615	1.40512	2.26575
9061	NM_005443	46094057	PAPSS1	-0.32165	0.605637	0.141994	-0.185853	2.26708	1.04061	0.660515	1.01834
5596	NM_002747	89276768	MAPK4	1.10826	2.85902	1.98364	7.75061	10.2436	8.99709	1.24103	0.986037
84930	NM_032844	14249561	MASTL	0.54063	2.93601	1.73832	1.93849	3.08625	2.51237	0.775483	2.04332
10221	NM_025195	40788016	TRIB1	2.79711	3.21037	3.00374	3.62493	3.9772	3.80107	2.23748	3.2181
8019	NM_007371	12408642	BRD3	1.28334	1.99656	1.63995	8.09274	8.53555	8.31414	1.72403	0.922383
197259	NM_152649	22749322	MLKL	4.95376	3.6154	4.28458	7.66071	7.63557	7.64814	0.999724	1.79096
3098	NM_000188	4504390	HK1	0.307588	4.68315	2.49537	2.94418	5.89504	4.41961	2.26871	1.32317
79896	NM_024838	153792147	THNSL1	4.99888	4.55968	4.77928	2.56378	0.197365	1.38057	1.60281	4.52526
55437	NM_018571	130979227	ALS2CR2	-0.569423	-2.44151	-1.50547	1.06785	6.33706	3.70246	1.38208	1.34714
23729	NM_013276	74315355	CARKL	0.194399	1.49496	0.844681	-1.11624	1.75581	0.319783	1.52468	1.01396
132	NM_001123	32484972	ADK	1.48976	3.99403	2.74189	3.52053	7.15101	5.33577	0.354712	0.0791158
27	NM_005158	153266756	ABL2	1.3885	2.86972	2.12911	1.92709	5.48588	3.70649	0.262583	0.252878
5347	NM_005030	34147632	PLK1	1.57335	3.79997	2.68666	-0.0979812	-0.0996691	-0.0988252	0.287453	1.04724
50488	NM_015716	117189906	MINK1	1.36383	-0.304526	0.529652	2.25656	3.03871	2.64763	0.714702	0.529847
51265	NM_016508	17017984	CDKL3	0.97486	-0.367034	0.303913	0.443012	-0.593677	-0.0753325	1.37785	1.93903
9020	NM_003954	115298644	MAP3K14	3.43514	2.46434	2.94974	1.80389	1.25068	1.52729	0.830814	0.621758
6885	NM_145333	21735565	MAP3K7	1.47747	4.90643	3.19195	5.78459	7.62597	6.70528	0.350807	2.624
1152	NM_001823	34335231	CKB	0.893633	1.65264	1.27313	0.645262	1.52241	1.08383	3.36541	6.59495
983	NM_001786	16306490	CDC2	-0.373622	-0.941354	-0.657488	-0.135507	2.79005	1.32727	1.07688	0.627878
11040	NM_006875	5803124	PIM2	1.14613	1.08508	1.11561	1.14568	4.81576	2.98072	1.14972	0.359831
120892	NM_198578	83722281	LRRK2	1.5645	2.13715	1.85083	5.54375	4.76773	5.15574	1.22355	1.32771
3099	NM_000189	40806188	HK2	-0.230694	1.8748	0.822055	2.05912	5.85615	3.95764	1.57056	4.27201
64122	NM_022158	31542792	FN3K	1.94404	2.38471	2.16438	1.86142	2.94168	2.40155	1.55005	0.735177
51232	NM_016441	10092638	CRIM1	3.46482	4.22288	3.84385	-0.65247	3.97171	1.65962	2.20612	0.694986
5297	NM_002650	155030227	PI4KA	5.287	3.96207	4.62454	2.11426	3.8427	2.97848	2.68482	4.76458
83983	NM_032037	51477706	TSSK6	0.236025	2.55771	1.39687	0.770441	0.318895	0.544668	1.1969	0.892854
9344	NM_004783	45505128	TAOK2	2.78711	4.4236	3.60535	4.50636	7.71687	6.11162	0.32635	0.332013
4832	NM_002513	37693992	NME3	2.32664	0.75306	1.53985	0.208994	3.34228	1.77564	1.0392	0.910037
53632	NM_017431	47132576	PRKAG3	-0.0457649	-0.123463	-0.0846138	0.887188	1.9415	1.41434	1.06574	0.606195
2869	NM_005308	51896033	GRK5	-0.234887	-0.340719	-0.287803	-0.950032	-0.967033	-0.958532	0.679987	0.391401
3984	NM_002314	8051616	LIMK1	1.22733	2.07047	1.6489	1.31949	1.56543	1.44246	0.655844	0.55976
7371	NM_012474	20357519	UCK2	1.23584	3.68899	2.46242	1.1837	1.18627	1.18499	3.45783	1.15122
64327	NM_022458	126513134	LMBR1	3.19792	2.91003	3.05397	0.779183	4.00897	2.39408	1.91127	1.16466
8844	NM_014238	75677324	KSR1	3.12117	4.35618	3.73868	4.04914	8.18776	6.11845	0.822449	0.464673
9448	NM_004834	46249361	MAP4K4	4.67153	4.54973	4.61063	4.75419	8.13523	6.44471	0.650963	1.25184
23683	NM_005813	48255886	PRKD3	5.23251	2.52187	3.87719	2.68283	3.25671	2.96977	1.33821	0.827505
84630	NM_032538	58761547	TTBK1	1.7071	2.48766	2.09738	1.26281	1.59344	1.42813	1.81779	1.07402
6093	NM_005406	112382209	ROCK1	1.38278	3.03101	2.2069	6.1547	4.54502	5.34986	1.6988	10.354
7010	NM_000459	88758595	TEK	0.86965	1.56983	1.21974	5.59468	6.59106	6.09287	1.18666	0.679982
53354	NM_138316	23510397	PANK1	2.44342	1.44824	1.94583	0.399634	0.943179	0.671407	3.08011	1.74377
1456	NM_001044722	113462007	CSNK1G3	2.19273	4.94247	3.5676	3.06588	4.16545	3.61566	0.631418	0.43727
1164	NM_001827	4502858	CKS2	2.97114	3.49787	3.23451	4.43842	5.36806	4.90324	1.09589	1.02419
5261	NM_000294	4505784	PHKG2	4.63307	2.8713	3.75218	0.119563	0.71829	0.418927	0.409439	0.402596
5598	NM_002749	20986496	MAPK7	0.793289	2.22162	1.50745	1.19544	0.431814	0.813627	0.69972	1.29308
131096	NM_144633	27886666	KCNH8	3.46853	1.62069	2.54461	0.974974	-0.0867704	0.444102	0.411611	0.0768079
817	NM_001221	26667179	CAMK2D	0.21954	3.57564	1.89759	3.21642	3.30999	3.2632	0.509176	0.497305
11183	NM_006575	38570133	MAP4K5	-0.29153	0.234486	-0.028522	0.176411	-1.45057	-0.63708	1.31994	0.276508
29941	NM_013355	42516554	PKN3	2.04346	1.85264	1.94805	3.12393	1.56325	2.34359	1.39341	1.40971
472	NM_138292	73486662	ATM	0.381959	2.13775	1.25985	4.39002	8.76466	6.57734	0.60997	0.0768079
5256	NM_000292	4505780	PHKA2	1.29814	1.36124	1.32969	0.890215	7.51639	4.2033	0.417714	0.602656
55750	NM_018238	21359926	AGK	1.4149	0.801195	1.10805	3.9541	7.48503	5.71957	0.846825	0.406073
2870	NM_001004105	153267406	GRK6	0.026065	1.18462	0.605343	1.54058	1.04155	1.29107	1.24392	1.17996
658	NM_001203	4502430	BMPR1B	1.09015	0.000506925	0.545329	2.72698	6.67137	4.69918	1.54124	0.415872
65975	NM_030906	23943881	STK33	2.89374	4.07493	3.48434	10.8991	13.5962	12.2477	0.75942	0.0968421
57538	NM_020778	115511035	ALPK3	2.7553	2.31513	2.53522	0.689511	3.50005	2.09478	0.627064	0.229038
6041	NM_021133	30795246	RNASEL	2.04626	1.33073	1.6885	1.75952	2.24449	2.002	2.32631	3.47935
8576	NM_001008910	57165435	STK16	3.71067	1.69886	2.70476	0.87459	0.316876	0.595733	0.568683	1.70736
6011	NM_002929	51873041	GRK1	2.25494	2.63293	2.44393	-0.140271	-1.73201	-0.936141	0.790113	1.55379
5987	NM_006510	115387097	TRIM27	-0.73324	-1.47152	-1.10238	0.202399	-1.21071	-0.504157	5.27353	2.04987
138429	NM_173492	27735084	PIP5KL1	-0.00686217	2.50446	1.2488	2.32225	3.70574	3.01399	0.705393	0.642011
341676	NM_199289	83627720	NEK5	-0.639486	-0.859868	-0.749677	1.08799	1.34607	1.21703	1.15883	0.486739
10769	NM_006622	93004080	PLK2	0.598441	4.03011	2.31428	2.27312	4.46129	3.36721	1.42623	1.49868
1455	NM_001319	153791732	CSNK1G2	-0.0559352	0.443153	0.193609	0.514051	2.03953	1.27679	2.93858	10.7574
2011	NM_001039468	86990431	MARK2	1.14259	0.319404	0.730996	1.41208	3.9249	2.66849	0.521046	0.755276
23043	NM_015028	55741806	TNIK	-0.109569	2.24614	1.06829	-0.862215	-1.01684	-0.93953	0.456037	0.342105
808	NM_005184	58218967	CALM3	1.56975	1.36964	1.46969	10.2628	13.1546	11.7087	0.878557	2.70947
5315	NM_002654	33286417	PKM2	-0.30705	0.193085	-0.0569824	1.71116	6.37122	4.04119	1.29941	1.17872
6792	NM_001037343	83367068	CDKL5	1.11998	3.01065	2.06532	-1.25392	-2.45171	-1.85281	1.23172	1.90739
5290	NM_006218	54792081	PIK3CA	-0.843324	-2.76077	-1.80205	-0.667899	-0.935695	-0.801797	1.32562	1.2555
84451	NM_032435	155722999	MAP3K21	-0.0809574	0.965765	0.442404	0.280098	1.76973	1.02491	0.592134	0.583499
55577	NM_017567	49574507	NAGK	-0.524412	-1.54292	-1.03366	2.19185	2.11052	2.15119	1.75233	1.80365
3654	NM_001569	4755143	IRAK1	-0.708284	-2.39053	-1.54941	1.59381	0.504839	1.04932	0.301906	0.791838
29904	NM_013302	89903005	EEF2K	7.84544	5.88609	6.86576	5.51606	8.0673	6.79168	0.601548	1.34965
255239	NM_178510	30425443	ANKK1	-0.622001	-2.26862	-1.44531	3.48333	4.39412	3.93873	3.51537	1.337
4217	NM_005923	21536459	MAP3K5	0.661711	1.09406	0.877884	-1.22707	-1.96064	-1.59386	0.443274	0.337415
5562	NM_006251	94557300	PRKAA1	-0.32089	-2.87108	-1.59599	-1.02087	-1.50267	-1.26177	1.00811	2.08489
8986	NM_001006944	55743137	RPS6KA4	-0.562849	-0.346879	-0.454864	1.38924	-0.732711	0.328262	1.57856	0.514446
801	NM_006888	87196336	CALM1	6.7731	6.27203	6.52256	5.63954	10.7975	8.21854	1.35486	0.948357
152110	NM_152534	22749114	NEK10	0.868115	1.64508	1.2566	2.22936	6.11646	4.17291	0.349646	0.402979
80271	NM_025194	40254974	ITPKC	0.428865	0.657149	0.543007	0.713884	-0.480237	0.116824	0.922112	2.03628
2044	NM_182472	32967318	EPHA5	0.113846	1.17836	0.646101	0.526497	2.88249	1.7045	1.65347	1.03044
91807	NM_182493	146219831	MLCK	1.78354	5.07797	3.43075	7.09511	3.3282	5.21165	1.76765	3.65256
5681	NM_006742	27901802	PSKH1	1.68445	2.50251	2.09348	1.67075	4.40435	3.03755	1.6242	3.75602
6795	NM_001015879	62865640	AURKC	1.48095	5.60967	3.54531	4.93216	8.01253	6.47235	1.16827	0.860194
5581	NM_005400	47157326	PRKCE	2.14801	3.3409	2.74445	0.262589	-0.0664207	0.0980841	0.480295	0.635222
203	NM_000476	149999601	AK1	5.42486	3.90603	4.66545	1.29059	6.58872	3.93965	0.294769	0.199147
140803	NM_017662	18921092	TRPM6	0.370555	0.317338	0.343947	-0.586888	-1.91415	-1.25052	0.716831	0.888838
1195	NM_004071	67551260	CLK1	0.410328	2.64592	1.52812	1.2207	2.50383	1.86227	1.15896	1.15553
9060	NM_004670	62912490	PAPSS2	0.2237	0.18055	0.202125	1.48164	3.70787	2.59476	1.15849	0.661588
6199	NM_003952	55953116	RPS6KB2	-0.160213	0.0764337	-0.0418897	1.43015	1.07374	1.25195	1.01784	0.969563
5218	NM_012395	32130539	PFTK1	4.00638	3.75431	3.88034	0.437147	1.5747	1.00592	2.14607	1.85559
8382	NM_003551	37622352	NME5	0.233693	2.18887	1.21128	3.20512	5.06202	4.13357	1.15505	1.17124
6714	NM_005417	38202215	SRC	2.52662	3.7601	3.14336	11.6549	13.7385	12.6967	1.28738	0.631276
6787	NM_003157	148839315	NEK4	1.46519	2.52951	1.99735	4.05265	8.2542	6.15343	1.53541	0.919169
53944	NM_022048	98986449	CSNK1G1	0.476629	1.61982	1.04823	0.608402	4.32164	2.46502	1.34256	2.27525
83732	NM_031480	23510355	RIOK1	2.15361	-1.21107	0.471269	0.0254578	4.27602	2.15074	1.23776	0.444258
207	NM_001014431	62241012	AKT1	1.44742	3.82711	2.63727	3.2492	3.39229	3.32075	1.95853	1.50439
54861	NM_001100594	156105706	SNRK	3.44809	1.66792	2.558	0.652332	-0.153058	0.249637	1.28251	1.03628
84446	NM_032430	24308325	BRSK1	0.688426	0.842438	0.765432	4.50946	4.03082	4.27014	0.554371	0.686199
5164	NM_002611	31543388	PDK2	-0.305979	-0.042651	-0.174315	5.83918	8.92897	7.38408	1.17663	1.1946
85366	NM_033118	17136076	MYLK2	1.58931	2.64859	2.11895	0.998311	1.29443	1.14637	1.49001	0.310961
79858	NM_145910	141801899	NEK11	1.4949	2.55631	2.02561	3.45867	2.508	2.98334	1.11932	0.476018
57551	NM_020791	45439369	TAOK1	2.62114	3.01208	2.81661	6.33992	7.05182	6.69587	1.11891	1.72456
150094	NM_173354	116256470	SIK1	0.572206	4.19393	2.38307	2.30316	5.50224	3.9027	1.57134	0.36815
5756	NM_002822	40068474	TWF1	0.714323	2.64761	1.68097	1.33443	3.3046	2.31952	0.85613	1.22931
9113	NM_004690	10862687	LATS1	2.00324	4.27204	3.13764	0.055874	0.989052	0.522463	0.374921	0.577243
5214	NM_002627	41352062	PFKP	2.32114	1.80795	2.06455	7.95591	11.9854	9.97064	1.75658	2.98998
5592	NM_006258	148612883	PRKG1	0.109847	0.26792	0.188884	3.98782	3.41882	3.70332	1.1719	0.940044
55781	NM_018343	8922904	RIOK2	1.04685	1.8719	1.45937	-0.346749	2.10171	0.87748	1.93716	0.856296
2475	NM_004958	19924298	FRAP1	0.998753	2.24568	1.62221	1.86074	4.93769	3.39922	1.05358	0.494271
5157	NM_006207	5453871	PDGFRL	-0.0280185	1.39363	0.682805	6.10012	8.3633	7.23171	0.784852	0.660665
122481	NM_152327	148727332	AK7	1.88089	3.79605	2.83847	7.3365	11.0597	9.19808	3.10026	1.64871
284656	NM_173641	150456468	EPHA10	1.07631	1.6453	1.36081	3.1239	6.26502	4.69446	1.1878	1.91544
9262	NM_004226	31543661	STK17B	2.6588	2.4079	2.53335	3.04182	4.4534	3.74761	1.49031	0.892395
4882	NM_003995	73915098	NPR2	1.86123	3.51499	2.68811	2.89471	4.93778	3.91624	1.14798	1.58849
9950	NM_005113	30260187	GOLGA5	3.1439	3.84047	3.49219	3.70471	1.55764	2.63117	0.824388	1.74088
8428	NM_003576	110349736	STK24	1.47942	2.37466	1.92704	3.87851	0.716631	2.29757	1.9124	2.9338
1607	NM_004080	22027631	DGKB	-1.20595	-1.26417	-1.23506	0.498377	0.0100101	0.254194	0.310564	0.64406
10494	NM_006374	34147665	STK25	1.00626	1.13287	1.06956	0.200724	2.18105	1.19089	0.68882	0.35183
8317	NM_003503	11038647	CDC7	1.39196	1.07762	1.23479	0.815691	4.99799	2.90684	0.904098	1.47496
818	NM_001222	26667190	CAMK2G	2.11933	4.23211	3.17572	1.1992	2.02402	1.61161	0.731396	0.233552
54963	NM_017859	57863311	UCKL1	1.27028	1.24036	1.25532	1.96899	6.57602	4.2725	0.848081	0.915089
4293	NM_033141	52421789	MAP3K9	2.53224	2.95352	2.74288	7.07018	9.30893	8.18956	0.33621	0.391973
3000	NM_000180	142362261	GUCY2D	1.19522	2.41578	1.8055	-0.871327	-2.0767	-1.47401	0.39324	2.56286
10645	NM_172215	27437022	CAMKK2	0.393384	1.53803	0.965706	2.71507	3.56183	3.13845	2.4483	2.03474
57729	XM_290923	37548529	OBSCN	4.19457	3.60352	3.89904	-1.13338	-1.98841	-1.5609	1.32215	5.49805
55450	NM_018584	115387115	CAMK2N1	2.92943	5.50559	4.21751	1.10483	0.201795	0.653313	1.24553	2.88346
3815	NM_001093772	148005038	KIT	1.33538	2.50606	1.92072	1.95894	3.99456	2.97675	1.87204	1.14557
5585	NM_002741	4506072	PKN1	0.596743	0.249472	0.423108	2.26827	3.42667	2.84747	1.31489	0.824228
8767	NM_003821	93141034	RIPK2	0.33016	2.52694	1.42855	1.29248	0.354289	0.823384	0.966249	0.820419
1159	NM_020990	66346731	CKMT1B	0.137129	0.454186	0.295657	4.04914	8.57994	6.31454	1.08663	2.00164
2872	NM_017572	150378531	MKNK2	1.67591	4.15884	2.91738	1.40935	4.79363	3.10149	3.64569	1.69609
51086	NM_015978	7705747	TNNI3K	1.42207	2.67806	2.05007	2.54225	4.84598	3.69411	1.28068	1.38095
65061	NM_139158	21040234	PFTK2	1.47161	1.91266	1.69214	0.64794	-1.43521	-0.393633	2.69257	0.914054
3055	NM_002110	30795228	HCK	3.94054	4.11068	4.02561	3.1433	6.88633	5.01482	0.689076	1.18748
1163	NM_001826	4502856	CKS1B	1.42518	1.80165	1.61341	5.0221	4.50289	4.7625	0.753995	0.773465
55589	NM_017593	38787903	BMP2K	3.07325	1.36714	2.2202	1.56409	-1.65509	-0.0455021	0.972325	1.27414
5257	NM_000293	4505782	PHKB	1.10629	3.18584	2.14607	0.0380453	0.764211	0.401128	0.469876	1.99992
7204	NM_007118	6005921	TRIO	-0.290369	1.12208	0.415856	0.99967	5.61473	3.3072	0.716884	1.39028
55500	NM_001039481	87298842	ETNK1	-0.525055	-1.65804	-1.09155	-0.265332	0.809601	0.272134	0.753334	0.809749
225689	NM_139021	95147355	MAPK15	2.27202	3.42883	2.85042	4.39586	5.13334	4.7646	1.41375	1.813
83440	NM_031284	31542508	ADPGK	-0.158879	-1.31199	-0.735435	-1.39927	0.853945	-0.272663	2.12699	0.869941
5294	NM_002649	21237724	PIK3CG	1.39045	3.99824	2.69434	1.88912	8.26384	5.07648	0.361501	0.221789
2261	NM_000142	13112046	FGFR3	0.285361	-0.655907	-0.185273	2.40929	5.00265	3.70597	1.7831	0.681914
51135	NM_016123	7705840	IRAK4	0.872853	5.27502	3.07394	2.00483	5.62436	3.81459	0.410891	0.222853
5129	NM_002596	38505200	PCTK3	3.71746	-0.209091	1.75418	2.20621	2.41329	2.30975	0.451231	0.514502
10110	NM_016276	25168259	SGK2	1.16279	5.58798	3.37539	2.42751	6.31043	4.36897	1.46587	9.07801
8798	NM_003845	28827773	DYRK4	2.67599	0.644131	1.66006	0.164762	0.127354	0.146058	0.866146	1.20556
10746	NM_006609	85838510	MAP3K2	-0.583493	1.75461	0.58556	1.15989	1.11821	1.13905	1.21914	1.28637
26524	NM_014572	126507090	LATS2	-0.310416	-2.24389	-1.27715	-0.0933609	-1.29761	-0.695487	4.1476	0.826191
23533	NM_014308	142380845	PIK3R5	0.0210687	1.58943	0.805248	1.05804	3.66546	2.36175	0.912428	1.14888
1608	NM_001080745	124256481	DGKG	-0.577307	-1.78929	-1.1833	-0.663938	2.64046	0.98826	1.02112	0.800055
23031	NM_015016	150170728	MAST3	0.723733	0.657487	0.69061	0.988989	0.360261	0.674625	1.07476	0.134005
1944	NM_004952	156071497	EFNA3	3.06636	4.17621	3.62129	4.04465	3.86854	3.9566	1.72706	0.67946
10295	NM_005881	5031608	BCKDK	2.54716	3.73765	3.1424	8.75819	13.6279	11.193	0.772615	0.179689
3706	NM_002220	4504788	ITPKA	2.1353	2.59162	2.36346	1.45686	-0.0572308	0.699817	0.901783	1.13073
10783	NM_014397	34147501	NEK6	1.52228	3.16097	2.34163	0.316683	1.867	1.09184	6.21148	2.51644
640	NM_001715	33469981	BLK	0.161526	3.69459	1.92806	1.56181	1.2933	1.42755	1.95618	0.726526
139189	NM_001013742	62000701	DGKK	0.602358	0.903313	0.752836	0.50979	3.29727	1.90353	0.399981	0.246901
4355	NM_005374	52630446	MPP2	2.71583	1.34945	2.03264	3.86111	6.01746	4.93928	1.10636	0.22168
699	NM_004336	56118215	BUB1	0.741354	1.76852	1.25494	0.11169	0.447168	0.279429	0.81892	0.761722
127933	NM_175866	142371699	UHMK1	2.88371	2.58535	2.73453	0.983252	5.08221	3.03273	3.28723	1.23324
5587	NM_002742	115529462	PRKD1	-0.664371	0.492452	-0.0859598	0.20542	1.98204	1.09373	1.62367	3.91582
5298	NM_002651	4505808	PI4KB	3.79472	1.70021	2.74747	1.58936	2.34397	1.96666	1.61915	0.960053
1742	NM_001365	148539838	DLG4	0.44016	3.2621	1.85113	2.11248	0.535755	1.32412	0.740177	0.231098
695	NM_000061	4557376	BTK	2.28595	1.89357	2.08976	-0.0332789	2.41249	1.18961	1.05356	1.06605
389840	NM_001001671	121583541	MAP3K15	3.91385	4.58706	4.25045	2.50506	4.30738	3.40622	1.11496	3.25494
2931	NM_019884	11995473	GSK3A	1.98703	4.93253	3.45978	5.3904	5.64492	5.51766	0.690187	1.53747
1454	NM_001894	23199989	CSNK1E	0.486827	0.723321	0.605074	1.34038	5.78333	3.56185	0.696049	0.942492
5970	NM_021975	46430498	RELA	1.51362	4.47812	2.99587	1.47545	3.89257	2.68401	1.31184	1.37319
23552	NM_012119	89903016	CCRK	1.68574	5.0584	3.37207	1.50641	6.46706	3.98674	0.955247	8.12975
5601	NM_002752	21237735	MAPK9	1.97829	3.46843	2.72336	0.575392	1.98399	1.27969	1.0279	0.602392
10188	NM_005781	58331192	TNK2	1.89747	1.85772	1.8776	3.86883	4.89926	4.38405	0.463305	0.766816
149420	NM_152835	142383716	PDIK1L	1.00991	4.63643	2.82317	1.8517	3.02667	2.43919	0.439355	2.26111
558	NM_001699	157779133	AXL	3.09425	0.988261	2.04126	1.30536	2.38122	1.84329	1.03757	1.10398
54101	NM_020639	41327753	RIPK4	2.85188	3.18551	3.0187	7.65461	6.48434	7.06947	2.35636	1.49192
8737	NM_003804	57242760	RIPK1	5.91337	3.90505	4.90921	9.26284	9.22968	9.24626	1.31286	1.58657
9578	NM_006035	115527096	CDC42BPB	3.19783	0.888166	2.043	0.943653	-1.69596	-0.376154	1.99172	1.26495
3718	NM_000215	4557680	JAK3	-0.0757917	1.77444	0.849323	2.58763	4.30272	3.44517	0.790692	1.27024
83942	NM_032028	21314743	TSSK1B	0.983208	2.68324	1.83323	2.4688	3.65594	3.06237	0.726142	0.577079
2260	NM_023108	105990519	FGFR1	3.92679	1.62979	2.77829	6.58707	9.42351	8.00529	2.20232	2.01819
11284	NM_007254	31543418	PNKP	3.65109	5.52817	4.58963	4.55949	7.08916	5.82432	0.354907	3.65387
2064	NM_004448	54792095	ERBB2	1.42012	2.75699	2.08856	7.40762	7.40079	7.4042	1.07636	1.00987
5571	NM_002733	47132573	PRKAG1	4.14708	4.68919	4.41814	4.5384	7.3372	5.9378	0.963037	2.65854
55224	NM_018208	8922649	ETNK2	0.87822	3.69282	2.28552	0.590226	-0.157429	0.216398	1.95111	0.503533
3480	NM_000875	119220593	IGF1R	3.96598	4.70322	4.3346	5.99523	7.74428	6.86976	0.434956	0.253428
91754	NM_033116	31543285	NEK9	4.34891	3.58817	3.96854	4.66566	6.17172	5.41869	1.61942	0.679482
84197	NM_032237	26024341	FLJ23356	2.28483	3.31961	2.80222	7.81337	11.0515	9.43243	3.7016	2.29691
2322	NM_004119	121114303	FLT3	-0.962413	-0.775268	-0.86884	0.998602	3.7999	2.39925	1.94852	1.54172
5305	NM_005028	156416001	PIP4K2A	0.311392	-0.881275	-0.284941	0.728028	0.986178	0.857103	0.606161	0.90285
1612	NM_004938	89363046	DAPK1	0.776179	4.43935	2.60776	4.32683	3.71482	4.02082	1.09115	2.58435
10922	NM_006712	39995105	FASTK	2.62698	1.73172	2.17935	2.25971	0.595362	1.42753	0.745668	1.7869
5593	NM_006259	5453977	PRKG2	3.41194	3.98874	3.70034	3.77212	7.58947	5.68079	0.952359	0.753327
4354	NM_002436	6006024	MPP1	2.61578	4.5321	3.57394	4.58416	4.56902	4.57659	1.59356	2.12025
26353	NM_014365	38016940	HSPB8	2.7417	2.39827	2.56999	-0.00337771	0.206821	0.101721	1.95765	1.49368
1436	NM_005211	27262658	CSF1R	2.19815	3.58247	2.89031	2.73469	1.61145	2.17307	0.389706	0.990126
8445	NM_003583	153281166	DYRK2	3.83559	3.76909	3.80234	2.17852	2.09283	2.13567	1.36257	0.961748
5586	NM_006256	106507281	PKN2	0.905183	5.18795	3.04657	2.83467	6.03056	4.43261	0.792969	0.531748
6197	NM_004586	56243494	RPS6KA3	1.68271	6.37843	4.03057	-0.391385	-0.634619	-0.513002	0.284064	0.59194
1945	NM_005227	33359684	EFNA4	1.10344	1.70988	1.40666	3.01342	5.42625	4.21984	0.969839	0.314433
57143	NM_020421	40254937	ADCK1	0.798227	2.33142	1.56482	5.86175	5.66418	5.76296	1.93402	0.566696
1326	NM_005204	22035597	MAP3K8	1.6254	3.4839	2.55465	1.99416	2.8357	2.41493	0.970408	0.435448
1024	NM_001260	4502744	CDK8	3.74051	3.16499	3.45275	6.34326	10.1245	8.23388	0.543651	0.349395
8569	NM_198973	39752688	MKNK1	6.05827	4.61297	5.33562	6.80183	11.1588	8.98031	1.09828	0.702621
5288	NM_004570	117306164	PIK3C2G	2.28256	4.03328	3.15792	6.06762	7.42362	6.74562	1.36064	1.65272
1019	NM_000075	16936531	CDK4	3.17485	5.02264	4.09875	3.7319	7.81265	5.77228	0.667624	1.88259
5292	NM_002648	31543400	PIM1	2.0518	2.9325	2.49215	2.62242	2.82216	2.72229	0.429349	0.851756
1609	NM_001347	40806174	DGKQ	4.08595	3.83744	3.9617	3.86061	1.9072	2.88391	1.47655	0.46408
7786	NM_006301	21735551	MAP3K12	-0.553976	-0.334732	-0.444354	-0.616889	0.349274	-0.133807	1.17543	1.70572
81629	NM_052841	61744443	TSSK3	1.03976	3.12399	2.08187	6.02495	9.8576	7.94127	1.46131	0.455787
55361	NM_018425	19923532	PI4K2A	0.703925	2.64431	1.67412	-1.19423	-1.63128	-1.41276	3.98122	4.43045
138474	NM_153809	142375765	TAF1L	1.21477	1.06348	1.13912	2.19232	3.17333	2.68283	0.790459	1.31735
57172	NM_020439	14196444	CAMK1G	1.57833	-0.343629	0.617349	-0.0908651	1.99943	0.954281	0.520314	0.462105
55561	NM_017525	156766067	CDC42BPG	2.15084	2.3482	2.24952	0.931207	-1.00963	-0.0392102	2.46848	4.94732
6793	NM_005990	5174700	STK10	2.40533	7.1807	4.79302	1.46786	3.53339	2.50063	0.846305	3.32412
9863	NM_012301	66346709	MAGI2	3.00916	-1.02149	0.993837	3.76718	7.50023	5.63371	0.273046	1.16761
25	NM_005157	62362413	ABL1	2.10334	-0.310102	0.896618	1.42253	1.82281	1.62267	0.857153	0.451753
56924	NM_020168	21536446	PAK6	5.10454	3.84184	4.47319	3.38238	3.93176	3.65707	1.2482	1.32948
79672	NM_024619	20149679	FN3KRP	0.00998293	-1.31328	-0.65165	1.27646	6.06365	3.67005	0.691708	0.751746
208	NM_001626	126273601	AKT2	-1.01126	-2.48193	-1.7466	-1.5252	-1.73606	-1.63063	0.826314	1.2577
23387	NM_025164	39812204	SIK3	-1.42062	-3.43463	-2.42762	-0.176321	2.14658	0.985131	2.40471	3.34854
10733	NM_014264	121114282	PLK4	0.418196	-2.60766	-1.09473	-0.836659	-1.1378	-0.987229	0.101973	0.391496
10114	NM_001048200	114796629	HIPK3	-0.0224478	0.415383	0.196467	-1.21581	-2.04166	-1.62873	0.836632	2.56694
7301	NM_006293	27597077	TYRO3	0.62012	1.38914	1.00463	-0.0735349	3.13861	1.53254	2.14289	0.435138
5595	NM_001109891	158138506	MAPK3	3.11382	5.25828	4.18605	4.06328	6.15867	5.11097	1.23694	0.784801
7525	NM_005433	51702529	YES1	2.64614	2.23399	2.44007	4.76357	8.82327	6.79342	0.341921	0.623859
89882	NM_033516	24432034	TPD52L3	-0.629465	-3.08268	-1.85607	-0.37149	-1.26059	-0.816042	1.19103	6.23929
81602	NM_030911	13569863	CDADC1	2.40568	1.64637	2.02603	6.95749	10.2575	8.60752	1.69537	0.524572
56164	NM_031414	14602442	STK31	4.53383	4.30762	4.42072	1.68249	4.48973	3.08611	1.10629	0.622834
10000	NM_005465	32307164	AKT3	1.02044	4.83421	2.92733	2.52834	3.78424	3.15629	0.508212	0.329776
51701	NM_016231	7706444	NLK	0.271674	-1.70283	-0.71558	2.31284	5.39074	3.85179	3.02086	1.37714
5209	NM_004566	42476167	PFKFB3	-0.805212	-0.327554	-0.566383	0.576735	-0.865058	-0.144161	0.5731	0.269057
10420	NM_007170	110349798	TESK2	2.85668	3.52266	3.18967	2.90541	3.38868	3.14705	0.736286	0.600606
2045	NM_004440	32967320	EPHA7	-0.416904	-0.568974	-0.492939	0.323612	1.13488	0.729245	0.930875	0.175678
140901	NM_080836	38327559	STK35	2.46817	2.69846	2.58331	4.37878	2.42959	3.40418	2.10129	1.32534
6794	NM_000455	58530881	STK11	2.9917	3.471	3.23135	1.91087	7.91111	4.91099	1.16924	0.463268
3717	NM_004972	13325062	JAK2	0.518603	1.56897	1.04379	3.2957	4.75749	4.02659	0.613291	0.48906
6046	NM_001113182	164419757	BRD2	1.7548	1.00915	1.38198	5.50198	9.10691	7.30445	1.35345	1.12953
1031	NM_001262	17981697	CDKN2C	-0.366734	-0.49979	-0.433262	2.96988	0.856165	1.91302	2.6651	3.85384
5606	NM_002756	117306181	MAP2K3	-1.03999	1.16573	0.0628672	-0.17607	-1.0894	-0.632735	0.699972	0.761139
3932	NM_001042771	112789547	LCK	0.186299	-1.8471	-0.8304	3.10733	3.73358	3.42046	1.79192	1.55492
10518	NM_006383	44921612	CIB2	1.13139	0.0703441	0.600866	1.76282	0.979465	1.37114	0.661568	0.82069
22848	NM_014911	148277036	AAK1	-0.830695	0.871192	0.0202487	1.01687	0.833857	0.925361	1.92528	0.753425
5296	NM_005027	48976048	PIK3R2	2.48483	1.95758	2.22121	5.31811	9.48645	7.40228	1.29041	0.238129
3656	NM_001570	58530885	IRAK2	-0.859911	1.67909	0.409592	8.31506	14.2366	11.2758	0.523526	0.0980178
130399	NM_001111033	161333838	ACVR1C	-1.46001	-0.519757	-0.989883	0.694539	0.871549	0.783044	2.05593	1.0374
91	NM_004302	33598913	ACVR1B	0.832483	-2.30236	-0.734937	2.48741	2.3347	2.41105	1.56607	0.454047
8895	NM_003909	41872597	CPNE3	4.38433	3.13653	3.76043	5.0001	8.00246	6.50128	0.617473	0.3829
8536	NM_003656	21536281	CAMK1	6.52833	2.32044	4.42438	1.77197	2.81405	2.29301	3.0567	1.13274
4140	NM_002376	23346413	MARK3	9.80164	5.23152	7.51658	4.85957	4.26374	4.56166	0.238367	0.135749
167359	NM_153361	37059769	MGC42105	0.458771	-0.252998	0.102887	-0.288834	-0.538108	-0.413471	0.791341	0.688355
1111	NM_001274	141803244	CHEK1	6.19172	3.06759	4.62966	2.73462	5.43252	4.08357	0.409851	1.01192
8631	NM_001075099	115527075	SKAP1	1.74954	2.84198	2.29576	2.40585	6.15927	4.28256	2.81577	1.02427
728642	NM_033529	148763344	CDC2L2	2.503	1.14116	1.82208	-0.537305	-0.947828	-0.742566	0.955242	0.746971
6788	NM_006281	103471998	STK3	2.34086	3.14113	2.741	-0.320594	1.04322	0.361314	0.643885	0.267897
2324	NM_002020	107742112	FLT4	7.77151	3.7511	5.7613	5.19815	8.97695	7.08755	1.37678	1.04905
984	NM_033487	16332359	CDC2L1	13.0547	3.6529	8.35381	0.0770996	-0.0503885	0.0133555	0.308041	3.64416
5609	NM_145185	21735543	MAP2K7	6.02057	6.23576	6.12816	4.71453	3.95209	4.33331	0.442691	1.09453
2051	NM_004445	56119211	EPHB6	1.95037	3.77066	2.86051	2.24539	5.6233	3.93434	1.0539	1.14415
4139	NM_018650	153791471	MARK1	-1.28763	-3.46421	-2.37592	1.62156	8.26822	4.94489	4.64501	0.864413
5576	NM_004157	47157329	PRKAR2A	28.6914	7.55456	18.123	5.71479	9.49927	7.60703	0.692663	0.932679
65018	NM_032409	112382374	PINK1	7.28917	6.73617	7.01267	1.88621	4.36107	3.12364	0.50601	1.16681
4593	NM_005592	5031926	MUSK	3.48834	2.29198	2.89016	5.68343	5.05304	5.36823	1.14042	1.17326
9706	NM_014683	23199984	ULK2	-0.925768	-3.01709	-1.97143	1.53463	2.36461	1.94962	0.40006	0.420666
79012	NM_024046	83776595	CAMKV	-0.691562	0.322731	-0.184415	5.80102	8.09174	6.94638	0.444126	0.610527
6790	NM_198437	38327571	AURKA	5.45384	1.82114	3.63749	3.6558	3.61118	3.63349	2.51563	2.27526
10298	NM_001014834	126273532	PAK4	8.6114	5.52045	7.06592	8.53972	12.7793	10.6595	0.594381	0.905058
5594	NM_138957	75709179	MAPK1	-0.151137	1.41931	0.634089	-0.262554	-0.425658	-0.344106	1.93572	1.50575
375449	NM_198828	148727304	MAST4	1.39613	3.87693	2.63653	0.543836	0.678728	0.611282	0.310756	0.481233
1160	NM_001099735	153251983	CKMT2	9.57015	6.01961	7.79488	2.30879	9.27609	5.79244	0.403393	1.69249
8503	NM_003629	40254447	PIK3R3	0.965106	3.26106	2.11308	3.1372	3.96193	3.54957	1.52283	1.00002
92	NM_001616	65508448	ACVR2A	1.03727	2.0713	1.55428	3.02469	4.04693	3.53581	1.22204	0.383444
65267	NM_001002838	50845415	WNK3	11.7147	4.57765	8.14619	5.97849	3.09853	4.53851	2.37651	4.60908
5590	NM_002744	75709224	PRKCZ	-1.05017	1.87167	0.410746	0.336657	-1.2774	-0.470373	3.48398	1.28538
3702	NM_005546	21614549	ITK	4.69545	1.8717	3.28357	0.981192	1.47227	1.22673	0.895087	1.90395
84254	NM_172207	148806858	CAMKK1	4.11677	4.51179	4.31428	1.0778	0.445492	0.761647	2.80938	4.15259
27148	NM_015690	34222107	STK36	0.771197	2.37907	1.57513	-0.706494	-2.32753	-1.51701	0.945043	2.08001
5599	NM_139047	20986520	MAPK8	9.17077	1.10233	5.13655	2.50826	1.15485	1.83156	0.461082	0.898835
7046	NM_004612	66346739	TGFBR1	0.882436	4.97522	2.92883	0.039552	1.88002	0.959785	1.68446	0.421109
8941	NM_003936	17978493	CDK5R2	0.275626	3.40767	1.84165	0.0998374	-0.804363	-0.352263	2.54093	1.13822
91461	NM_138370	66793375	LOC91461	1.73141	2.41644	2.07393	2.44247	3.6576	3.05004	1.00594	0.346308
157285	NM_001080826	157909821	PRAGMIN	1.73609	2.67038	2.20323	0.554377	-1.58822	-0.51692	1.38137	1.25601
25778	NM_199462	40806180	RIPK5	1.90273	0.592032	1.24738	2.19995	-0.794267	0.702843	0.947874	1.20804
84197	NM_032237	26024341	FLJ23356	1.68293	3.59578	2.63936	8.8629	12.8632	10.863	4.35763	1.59516
5165	NM_005391	141802007	PDK3	1.81171	-1.36914	0.221283	0.757563	-0.973063	-0.10775	1.01337	0.9548
1606	NM_201554	41872499	DGKA	-0.375201	4.17973	1.90226	5.93276	8.33048	7.13162	0.435482	1.04146
64768	NM_022755	59709759	IPPK	2.54484	-0.963943	0.790446	6.12357	8.29754	7.21056	2.35259	1.84178
5753	NM_005975	27886594	PTK6	1.66629	-1.00264	0.331826	1.76816	-0.0649585	0.851601	1.27927	1.12628
5058	NM_002576	42794768	PAK1	-0.229306	1.38828	0.579489	1.06006	3.92375	2.4919	0.458395	2.37012
6259	NM_002958	116805328	RYK	0.791922	2.80529	1.79861	5.42294	8.57402	6.99848	1.15727	0.391909
8566	NM_003681	18644884	PDXK	-0.939865	-2.16978	-1.55482	1.28317	1.61987	1.45152	5.45349	1.41377
284086	NM_178170	31342341	NEK8	0.547727	2.64003	1.59388	10.3962	3.28967	6.84291	0.339351	0.22511
2710	NM_000167	42794761	GK	0.828936	-0.377752	0.225592	0.380184	-1.07322	-0.346516	1.30216	3.64915
283455	NM_173598	126090895	KSR2	1.72758	2.78446	2.25602	0.258606	0.892009	0.575307	0.981286	2.22308
5573	NM_002734	47132579	PRKAR1A	1.78357	2.42421	2.10389	3.13365	0.591389	1.86252	0.388371	0.540511
23636	NM_012346	34335245	NUP62	-0.157142	2.08675	0.964806	-0.177224	-1.49867	-0.837946	2.10312	1.57658
4920	NM_004560	19743897	ROR2	0.581805	-1.3291	-0.373649	2.31261	3.69581	3.00421	4.43704	2.11644
79837	NM_024779	37059743	PIP4K2C	2.51435	2.29412	2.40423	-0.0918491	1.88171	0.89493	1.379	0.999984
90	NM_001105	10862690	ACVR1	-0.105478	1.60121	0.747865	1.63373	6.42052	4.02713	1.34267	0.801657
5567	NM_002731	4506056	PRKACB	7.27813	3.93499	5.60656	2.31268	2.69965	2.50617	0.711471	1.08124
27347	NM_013233	115430251	STK39	-0.721341	-1.52819	-1.12476	-0.510679	1.65185	0.570585	0.34372	0.0419469
4145	NM_139354	111159471	MATK	-1.41361	-1.71545	-1.56453	2.37524	5.48023	3.92774	2.45058	1.35184
6198	NM_003161	55925648	RPS6KB1	-1.36079	-1.78676	-1.57377	5.43633	8.69171	7.06402	4.19753	5.50224
55312	NM_018339	145199238	RFK	0.0861363	-0.898266	-0.406065	4.12153	1.69227	2.9069	1.31791	0.65516
146057	NM_173500	116812623	TTBK2	0.696855	-1.15521	-0.229179	2.92773	1.22001	2.07387	0.329303	0.157959
8476	NM_014826	113204434	CDC42BPA	1.52752	-2.62618	-0.549329	5.48264	3.60559	4.54411	0.159981	0.121832
83903	NM_031965	56790918	GSG2	-0.0101197	-2.75598	-1.38305	0.905803	-1.72016	-0.407177	0.848911	0.566976
204851	NM_152696	38201637	HIPK1	-0.356994	-1.89722	-1.12711	5.46084	4.83364	5.14724	3.96931	0.461335
4296	NM_002419	56237030	MAP3K11	1.41672	0.55472	0.985719	12.117	21.5112	16.8141	1.8464	0.204173
9212	NM_004217	83776599	AURKB	1.22687	-0.0257912	0.60054	3.16079	0.0950853	1.62794	0.434457	1.46072
3985	NM_001031801	73390139	LIMK2	8.03836	4.53211	6.28523	11.7373	1.97232	6.85479	1.64205	1.27173
2868	NM_001004057	51873046	GRK4	0.907635	1.88155	1.39459	7.66884	19.2191	13.444	0.751775	1.07705
340156	NM_001012418	144922695	RP11-145H9.1	2.67501	1.92571	2.30036	-1.1865	-2.47604	-1.83127	0.497485	0.810779
5613	NM_005044	157738683	PRKX	2.0741	0.77897	1.42654	3.27014	0.890296	2.08022	1.07307	0.265985
10020	NM_005476	38788307	GNE	1.54888	-0.948526	0.300178	1.17413	0.987811	1.08097	0.808695	1.67011
5575	NM_002735	38257138	PRKAR1B	11.5674	4.24939	7.90841	4.37284	4.62085	4.49684	3.45816	8.7058
4598	NM_000431	4557768	MVK	-0.785126	-0.889296	-0.837211	-1.43399	0.141021	-0.646485	0.606228	0.5368
5570	NM_032471	32483388	PKIB	1.38807	-2.2496	-0.430767	4.12694	7.0069	5.56692	0.619604	0.466567
1020	NM_004935	38454327	CDK5	4.67516	0.953317	2.81424	17.1298	19.0518	18.0908	0.950269	0.249671
79934	NM_024876	21361994	ADCK4	1.75192	0.802807	1.27736	3.05101	5.37222	4.21162	1.15874	0.632095
27102	NM_014413	11125767	EIF2AK1	11.6616	1.38986	6.52573	3.61748	13.0182	8.31783	0.823751	1.11307
7867	NM_004635	34335241	MAPKAPK3	9.09657	0.978292	5.03743	6.77176	15.3648	11.0683	0.281207	0.347784
93	NM_001106	116734707	ACVR2B	8.8763	2.95045	5.91338	5.7507	1.58127	3.66598	1.15541	1.08472
1956	NM_201283	41327733	EGFR	-0.294644	1.52393	0.614646	1.15209	3.98857	2.57033	0.293252	0.0841631
6098	NM_002944	19924164	ROS1	2.43927	2.69922	2.56924	7.42643	12.147	9.78673	0.202106	0.24912
3101	NM_002115	4504394	HK3	6.09134	-0.0611101	3.01511	1.34304	-1.02395	0.159547	6.26279	0.863264
4921	NM_006182	62420883	DDR2	6.97499	3.00227	4.98863	4.30327	3.11086	3.70707	0.939286	0.284746
23604	NM_014326	71774012	DAPK2	7.36142	2.17457	4.768	7.69534	8.04723	7.87129	0.986934	0.840042
3705	NM_014216	21359893	ITPK1	-0.465337	-1.05052	-0.757929	6.9548	10.8958	8.92528	1.6466	0.215232
55522	AJ277481	8648884	ILK-2	9.9971	2.65369	6.3254	8.89736	8.71999	8.80867	0.5186	0.252296
1969	NM_004431	32967310	EPHA2	8.03255	3.09715	5.56485	-0.0192871	5.58008	2.78039	1.03946	1.08759
5260	NM_006213	94538351	PHKG1	7.49991	0.894693	4.1973	7.01974	5.20804	6.11389	2.21951	1.11902
197258	NM_145059	63175653	FUK	7.86047	2.2514	5.05593	7.97555	9.27352	8.62454	1.69878	1.41108
205	NM_013410	53831999	AK3L1	4.48412	0.778741	2.63143	5.11079	6.09978	5.60529	0.389585	0.597137
1459	NM_001896	38708325	CSNK2A2	5.92436	3.71694	4.82065	12.0407	14.0342	13.0374	0.358281	0.597656
7444	NM_006296	71164883	VRK2	8.60739	1.43108	5.01924	2.86449	1.06694	1.96572	1.98629	1.2056
8997	NM_003947	61742798	KALRN	6.71403	0.175043	3.44454	3.10013	14.272	8.68606	0.609633	0.647152
369	NM_001654	122114652	ARAF	8.98004	4.60201	6.79102	0.941102	6.3808	3.66095	1.61745	1.14767
613	NM_021574	82546844	BCR	0.568023	-1.42651	-0.429242	2.44748	2.22923	2.33835	0.45067	2.03559
1633	NM_000788	4503268	DCK	2.37592	0.906377	1.64115	5.10355	2.71622	3.90988	1.29604	0.527865
93627	NM_033115	34147455	MGC16169	3.7748	2.21507	2.99493	0.205495	5.22326	2.71438	6.93471	3.63015
83942	NM_032028	21314743	TSSK1B	12.5923	1.71517	7.15373	10.541	9.05227	9.79662	0.528461	0.684473
6731	NM_006947	109638748	SRP72	4.40688	1.98644	3.19666	5.49305	1.43938	3.46621	0.84543	0.686655
9162	NM_004717	32483395	DGKI	6.01226	3.09652	4.55439	6.75003	7.23307	6.99155	3.02508	3.6636
1445	NM_004383	4758077	CSK	15.1486	3.56345	9.35601	2.30688	-2.46156	-0.0773372	0.868017	0.655443
8518	NM_003640	38569393	IKBKAP	14.4288	3.20784	8.81831	13.2248	20.6572	16.941	0.915494	0.261102
157	NM_005160	148539878	ADRBK2	12.1567	3.76383	7.96025	7.73282	10.0192	8.87601	1.20254	1.65244
22858	NM_014920	156671210	ICK	1.18168	-1.49687	-0.157595	0.829957	-2.48465	-0.827349	1.81103	1.93722
90956	NM_052853	32261306	ADCK2	2.92476	1.24997	2.08737	7.86637	12.8999	10.3831	2.88714	3.65743
55300	NM_018323	18874095	PI4K2B	7.73119	2.45494	5.09307	16.6555	20.7629	18.7092	1.16695	0.032193
57761	NM_021158	41327717	TRIB3	4.71297	0.996536	2.85475	2.33582	0.382081	1.35895	0.944917	1.58185
80122	NM_001018046	63998897	YSK4	1.02526	-0.241759	0.391753	1.57849	3.49695	2.53772	0.255697	1.42455
28996	NM_022740	13430859	HIPK2	3.65313	2.35781	3.00547	16.483	20.419	18.451	1.55263	1.20346
5631	NM_002764	19923737	PRPS1	2.60206	2.62147	2.61177	6.52993	4.05187	5.2909	0.977544	1.25703
1453	NM_001893	20544143	CSNK1D	9.27609	4.22763	6.75186	6.00065	9.16553	7.58309	0.948475	1.88226
8444	NM_003582	51702239	DYRK3	9.63805	2.78717	6.21261	2.82322	1.99303	2.40812	2.22401	3.44129
7297	NM_003331	34222294	TYK2	0.536476	1.29414	0.915309	16.0194	9.56153	12.7905	0.813298	0.853431
53904	NM_017433	145275207	MYO3A	9.79047	2.67537	6.23292	6.57155	5.76842	6.16999	0.849581	1.04964
8877	NM_021972	21361087	SPHK1	1.2589	1.14371	1.20131	1.2673	-1.24364	0.0118313	1.16994	0.950357
10926	NM_006716	41393589	DBF4	2.47744	-0.332979	1.07223	3.34121	7.19224	5.26672	1.80801	3.51836
5159	NM_002609	68216043	PDGFRB	3.58907	2.76025	3.17466	9.30151	13.4649	11.3832	0.640977	0.293463
2268	NM_001042729	112382240	FGR	10.5234	2.84746	6.68544	1.65698	12.1738	6.91537	0.598771	0.33186
4919	NM_001083592	134152685	ROR1	6.91013	1.50112	4.20563	8.45378	13.145	10.7994	1.58145	1.63049
51755	NM_015083	157817072	CRKRS	3.98538	0.700059	2.34272	12.6614	12.0687	12.365	2.06587	1.56984
1027	NM_004064	17978497	CDKN1B	13.7556	3.25247	8.50403	6.42398	10.7252	8.5746	0.878956	0.561431
29993	NM_020804	24308228	PACSIN1	8.08537	1.42768	4.75653	1.23574	0.653257	0.944499	1.29075	0.762335
1613	NM_001348	4557510	DAPK3	11.1818	3.36475	7.2733	-1.93764	-3.77673	-2.85719	0.811183	0.685716
5295	NM_181504	32455251	PIK3R1	11.3859	-0.187002	5.59946	-0.0594365	2.67007	1.30532	2.24661	3.2562
5616	NM_002760	89276754	PRKY	1.81974	4.77712	3.29843	6.31024	13.3495	9.82988	1.10968	1.47945
4214	NM_005921	153945764	MAP3K1	5.14568	1.84937	3.49752	0.423349	5.21462	2.81899	0.624441	0.0136405
7535	NM_001079	46488942	ZAP70	3.16761	1.43467	2.30114	0.739774	5.90719	3.32348	0.768511	5.31837
26576	NM_014370	63025195	SRPK3	6.10505	2.28182	4.19344	1.83204	4.83128	3.33166	1.09287	1.06469
5754	NM_152881	27886606	PTK7	9.97847	2.9611	6.46979	5.37632	5.81415	5.59524	1.56402	2.16848
83694	NM_031464	93277120	RPS6KL1	5.87332	2.42622	4.14977	13.678	19.9348	16.8064	0.614222	1.57909
27330	NM_014496	142369975	RPS6KA6	3.42979	0.104877	1.76733	2.6767	6.45039	4.56355	0.693023	0.161739
6732	NM_003137	15834623	SRPK1	6.28909	-1.13469	2.5772	5.28145	0.460793	2.87112	1.9168	3.59947
5566	NM_207518	46909583	PRKACA	10.1581	3.05695	6.60753	3.59007	12.7092	8.14964	0.925602	0.253838
2185	NM_004103	27886583	PTK2B	5.36089	1.7686	3.56474	2.25322	10.7153	6.48425	1.31364	1.28027
10461	NM_006343	66932917	MERTK	-0.164783	-2.51347	-1.33913	5.36915	10.0071	7.6881	1.09337	0.724942
64781	NM_022766	156071516	CERK	0.397106	-2.11286	-0.857877	1.95156	0.698385	1.32497	0.937422	1.15122
64710	NM_022731	56118309	NUCKS1	-1.34964	-3.2339	-2.29177	-1.14504	-2.36788	-1.75646	3.29044	1.2408
11113	NM_007174	32698687	CIT	5.96265	4.09834	5.03049	-0.41767	-1.99284	-1.20526	0.263826	0.503406
344387	NM_001009565	57222268	CDKL4	6.25933	3.89295	5.07614	10.8667	17.8924	14.3795	0.841122	0.384946
79834	NM_024776	148368961	SGK269	2.56602	0.550069	1.55804	-0.833516	5.03376	2.10012	0.767526	0.56824
9943	NM_005109	75709206	OXSR1	4.79873	0.959098	2.87892	4.81731	5.41854	5.11793	0.799171	3.79194
5891	NM_014226	7657497	RAGE	1.69282	0.447489	1.07015	9.62231	15.8589	12.7406	2.24271	0.162433
659	NM_001204	72376969	BMPR2	2.60868	-0.162493	1.22309	1.07138	4.54938	2.81038	2.7416	2.14903
340371	NM_178564	31341683	NRBP2	2.32884	0.786969	1.5579	1.65394	0.903355	1.27865	0.912124	0.884173
6416	NM_003010	24497520	MAP2K4	1.11049	0.136015	0.623255	-0.514622	-1.15804	-0.836333	0.566271	0.283229
65220	NM_023018	55743111	NADK	0.501397	-1.47281	-0.485705	3.00206	5.53929	4.27068	0.6274	0.245936
11011	NM_006852	11140818	TLK2	-0.563922	-1.99299	-1.27846	0.010525	-0.147126	-0.0683007	0.9237	0.703039
9414	NM_201629	42518064	TJP2	-0.290361	-0.59329	-0.441825	1.78838	7.69613	4.74226	1.03957	2.74403
203054	NM_174922	41393592	ADCK5	-0.439827	-2.52858	-1.4842	-1.46583	-3.73396	-2.59989	1.31297	2.45271
5600	NM_002751	47519746	MAPK11	7.33144	3.4314	5.38142	5.68693	2.07754	3.88224	0.547259	1.21207
5232	NM_138733	142352322	PGK2	0.54838	-1.09325	-0.272436	-0.0396374	-3.21313	-1.62638	0.740781	0.108174
701	NM_001211	59814246	BUB1B	11.106	0.742627	5.92434	4.90455	6.94675	5.92565	1.01949	1.09142
5607	NM_002757	21729893	MAP2K5	2.18199	1.14781	1.6649	7.58596	15.247	11.4165	1.95038	2.73995
80216	NM_001102406	156151442	ALPK1	3.74776	5.14946	4.44861	12.8321	16.0245	14.4283	1.31621	1.17348
1022	NM_001799	161016768	CDK7	2.87402	1.40436	2.13919	17.8758	16.935	17.4054	1.58738	1.23103
79705	NM_024652	90991701	LRRK1	3.31535	1.39468	2.35502	0.722574	0.442879	0.582727	1.36873	0.368697
124923	NM_144610	21389410	FLJ25006	2.83829	0.0740721	1.45618	3.15034	8.0462	5.59827	2.86651	0.670396
1432	NM_139013	20986513	MAPK14	8.66958	2.51365	5.59162	4.86042	6.711	5.78571	0.463154	1.63872
29110	NM_013254	19743810	TBK1	4.68945	2.29981	3.49463	10.4145	18.2552	14.3349	0.430295	0.852273
10595	NM_033266	145312264	ERN2	12.2615	0.679808	6.47064	1.30772	2.75232	2.03002	0.989935	2.2698
5584	NM_002740	133908622	PRKCI	3.92	1.52167	2.72084	-0.273682	0.100602	-0.0865403	0.92638	4.49574
9641	NM_014002	7661945	IKBKE	19.4786	1.99685	10.7377	2.31574	4.94427	3.63001	5.12204	3.71338
122011	NM_145203	142345773	CSNK1A1L	9.22326	3.60054	6.4119	12.4729	18.7543	15.6136	1.32279	1.07939
8394	NM_003557	4505814	PIP5K1A	-0.519643	-1.31546	-0.917549	1.67435	2.40495	2.03965	0.678837	2.16194
9263	NM_004760	109255244	STK17A	0.0437147	2.62432	1.33402	5.57355	12.8684	9.22096	0.685076	1.44754
56155	NM_031272	57863260	TEX14	4.6567	3.13566	3.89618	7.80343	8.89368	8.34856	0.167925	0.188634
9261	NM_004759	32481207	MAPKAPK2	5.37267	1.75061	3.56164	2.25624	6.17263	4.21444	1.11981	1.01783
4058	NM_206961	46249415	LTK	10.4229	1.90913	6.16601	4.86065	4.67498	4.76782	1.02699	0.232813
8573	NM_003688	4502566	CASK	7.97387	3.91262	5.94325	9.79988	10.381	10.0904	0.902981	0.519025
9149	NM_004714	4758221	DYRK1B	5.49195	2.44702	3.96948	7.30902	8.85172	8.08037	1.46724	0.537289
388228	NM_001024401	67906173	SBK1	6.80655	3.69815	5.25235	1.01691	3.92968	2.4733	3.54341	1.23083
5127	NM_006201	53729342	PCTK1	8.62679	2.93437	5.78058	6.14896	9.7029	7.92593	1.10436	1.26579
4216	NM_006724	55956901	MAP3K4	2.53071	2.84004	2.68538	-0.63206	-0.652567	-0.642314	1.14135	0.982172
23012	NM_015000	142386223	STK38L	11.7197	5.92714	8.82341	10.1078	11.6876	10.8977	1.0286	3.04659
83931	NM_032017	31543197	STK40	2.3993	0.158457	1.27888	14.3786	21.1532	17.7659	1.74708	0.441337
5569	NM_006823	32483387	PKIA	1.00684	-0.611434	0.197703	1.95799	1.86398	1.91098	1.14597	0.551381
64080	NM_022128	11545854	RBKS	7.1015	3.03318	5.06734	9.68166	11.4715	10.5766	3.23842	0.908641
5255	NM_002637	141802074	PHKA1	5.81189	1.47149	3.64169	2.9001	6.04809	4.47409	0.497885	0.721925
2081	NM_001433	153946420	ERN1	6.62813	3.00395	4.81604	14.2947	17.9771	16.1359	0.61167	0.22867
55359	NM_018423	8922178	STYK1	20.8011	5.37128	13.0862	7.59863	19.61	13.6043	0.452857	0.828336
9891	NM_014840	7662169	NUAK1	12.6966	3.6883	8.19246	4.31004	9.77235	7.04119	3.34047	2.59172
8395	NM_003558	115529452	PIP5K1B	8.91778	2.69239	5.80509	10.9997	16.3188	13.6592	1.22896	2.25441
1716	NM_080918	18426970	DGUOK	11.4613	3.49761	7.47947	2.578	8.54615	5.56208	0.870999	2.41131
79646	NM_024594	24430178	PANK3	7.41254	2.83742	5.12498	3.46649	12.2798	7.87317	0.910728	2.07599
6733	NM_182691	33188446	SRPK2	4.20787	2.32831	3.26809	8.42906	10.2638	9.34643	1.07351	1.24904
1196	NM_003993	47717133	CLK2	11.5262	3.42493	7.47559	4.10399	7.28617	5.69508	0.287433	0.47722
7048	NM_003242	133908633	TGFBR2	12.5798	1.33751	6.95866	5.54504	4.26491	4.90497	0.45476	1.26332
23617	NM_053006	34222349	TSSK2	11.797	2.8895	7.34327	8.66226	11.9883	10.3253	0.960135	9.49466
2580	NM_005255	157384970	GAK	5.272	2.72688	3.99944	0.654731	0.206095	0.430413	1.58198	2.06354
6196	NM_001006932	55743135	RPS6KA2	3.66595	2.50848	3.08721	4.5934	6.60404	5.59872	0.589795	0.788735
5597	NM_002748	16306569	MAPK6	19.9259	5.38369	12.6548	1.10145	7.37731	4.23938	1.70778	0.472205
131890	NM_139209	51896040	GRK7	7.49369	4.42289	5.95829	3.35692	7.49587	5.4264	0.739437	0.366364
156	NM_001619	148539875	ADRBK1	3.03566	0.370674	1.70317	-0.705619	-2.11352	-1.40957	0.577087	0.234019
8558	NM_052987	32528264	CDK10	1.24338	-0.763023	0.24018	-0.111941	-0.485613	-0.298777	1.32722	0.144123
1026	NM_000389	17978496	CDKN1A	4.32674	2.87251	3.59963	3.22717	3.46276	3.34496	1.00873	0.974769
80025	NM_024960	85838514	PANK2	3.43923	2.43573	2.93748	5.63558	11.3369	8.48623	0.579915	0.649966
2042	NM_182644	156547125	EPHA3	6.13524	3.82044	4.97784	8.2841	9.59543	8.93976	0.135473	0.18668
5832	NM_001017423	62912456	ALDH18A1	8.69699	1.12146	4.90923	5.42928	6.66374	6.04651	0.911535	1.53968
9807	NM_001006115	58530861	IHPK1	7.23865	3.33405	5.28635	4.0964	4.31023	4.20332	1.16925	1.02125
23476	NM_014299	112789560	BRD4	5.21636	2.17061	3.69349	6.19752	6.1232	6.16036	0.775778	0.416747
7006	NM_003215	130977758	TEC	12.9145	3.45074	8.18261	11.8736	9.95908	10.9163	0.743586	3.26523
2395	NM_000144	31742514	FXN	9.67386	3.31396	6.49391	-0.386749	-2.94285	-1.6648	1.98551	5.89127
5634	NM_002765	84875542	PRPS2	7.91534	4.08067	5.99801	18.0379	16.3586	17.1982	1.83458	0.558011
26289	NM_012093	28144898	AK5	3.41361	0.146481	1.78004	7.74562	8.10033	7.92298	1.17245	0.285483
23139	NM_015112	112363079	MAST2	1.5067	-3.26586	-0.879578	0.154237	3.64379	1.89901	0.982039	0.318656
8851	NM_003885	34304373	CDK5R1	2.05193	-0.313014	0.869458	-0.571369	-3.97733	-2.27435	3.3438	1.02037
7465	NM_003390	19718775	WEE1	1.0219	-0.205094	0.408402	1.1808	4.57465	2.87772	4.07052	1.37447
1021	NM_001259	45827787	CDK6	1.00218	1.45057	1.22638	3.67862	3.76145	3.72004	1.23384	0.700032
1032	NM_079421	39995073	CDKN2D	1.62232	-0.487985	0.567168	1.56243	0.205959	0.884196	1.4011	0.244527
5588	NM_006257	48255887	PRKCQ	6.97633	2.23864	4.60749	5.93744	11.331	8.63424	0.768404	0.948965
51422	NM_024429	100913188	PRKAG2	4.67499	1.87011	3.27255	13.0725	17.213	15.1427	1.00233	0.35062
4215	NM_002401	16933526	MAP3K3	2.79566	2.61774	2.7067	7.29948	9.34589	8.32269	0.735329	1.33311
53834	NM_021923	51988909	FGFRL1	8.09528	4.36012	6.2277	-2.38478	-2.11984	-2.25231	2.8665	1.41515
4830	NM_000269	38045911	NME1	1.52607	-0.376276	0.574896	9.34465	18.9169	14.1308	0.940254	0.540146
8711	NM_003985	150010576	TNK1	-0.349448	-1.52013	-0.934787	0.323826	2.88621	1.60502	0.334051	0.0941943
9024	NM_003957	116089334	BRSK2	-0.703512	-1.6164	-1.15995	2.69253	3.58199	3.13726	1.38002	0.775409
4916	NM_002530	59889559	NTRK3	2.83175	-0.456329	1.18771	4.64483	-0.270863	2.18699	1.66964	3.50501
22853	NM_014916	38016936	LMTK2	9.23137	3.27353	6.25245	-0.128896	-2.61162	-1.37026	1.23595	1.04862
1841	NM_012145	42544173	DTYMK	9.21257	2.36298	5.78777	4.98857	4.8211	4.90483	3.8325	1.73992
30849	NM_014602	116812580	PIK3R4	3.03534	5.03321	4.03428	15.1331	22.5273	18.8302	0.770322	0.458352
2645	NM_000162	15967157	GCK	9.54434	4.89447	7.2194	7.63715	13.1411	10.3891	3.10778	4.03767
2048	NM_017449	111118977	EPHB2	4.52122	1.43003	2.97563	1.80363	1.28257	1.5431	2.2553	5.24725
23678	NM_013257	25168264	SGK3	5.71705	1.59361	3.65533	2.23849	5.71689	3.97769	1.52581	1.71775
1741	NM_020730	119943107	DLG3	4.69234	3.09333	3.89283	9.05075	12.928	10.9894	0.918973	0.519345
5979	NM_020630	126273513	RET	-0.0184972	-1.06443	-0.541461	1.39605	2.32432	1.86019	0.733893	0.438536
5608	NM_002758	90577186	MAP2K6	2.19528	2.07172	2.1335	11.1463	14.7242	12.9352	0.916591	0.212247
26750	NM_012424	19923722	RPS6KC1	4.8963	4.04837	4.47234	19.158	20.8144	19.9862	2.35996	1.19407
29922	NM_013330	37574616	NME7	3.43155	0.612541	2.02204	5.09231	9.2233	7.1578	1.20813	0.288842
4294	NM_002446	21735549	MAP3K10	22.4944	3.87193	13.1832	10.425	17.1548	13.7899	0.648385	0.46943
83549	NM_031432	13899252	UCK1	8.45165	1.46132	4.95649	5.11416	5.68313	5.39864	1.25071	1.38528
2263	NM_000141	108773802	FGFR2	6.27009	-0.904602	2.68274	9.17579	17.2387	13.2072	0.412294	0.228534
2065	NM_001005915	54792101	ERBB3	4.55526	1.33589	2.94557	4.12694	6.32516	5.22605	0.770094	1.47763
4752	NM_152720	23510392	NEK3	-0.348434	3.06138	1.35647	-1.23314	-0.790604	-1.01187	0.896366	1.13184
10087	NM_005713	5031716	COL4A3BP	2.61071	0.370841	1.49078	9.77463	7.73182	8.75322	1.34298	0.591241
8621	NM_031267	145309299	CDC2L5	1.79964	0.0149555	0.907297	2.17294	0.127805	1.15037	3.03558	1.13242
238	NM_004304	29029631	ALK	2.03407	0.887934	1.461	3.23482	2.11746	2.67614	0.648328	3.83825
10290	NM_005876	37577150	SPEG	17.5147	4.76416	11.1394	8.24576	12.9322	10.589	0.652195	2.83481
112858	NM_033550	41327714	TP53RK	-1.00587	-1.50554	-1.25571	2.07313	6.91075	4.49194	2.11024	3.14718
1946	NM_001962	4503486	EFNA5	-0.686993	-2.46221	-1.5746	-1.28936	-2.45323	-1.87129	1.87279	0.497681
5603	NM_002754	20986527	MAPK13	10.5691	1.86748	6.21829	0.389787	10.1105	5.25016	1.20425	1.67023
28951	NM_021643	11056053	TRIB2	3.29726	3.09309	3.19517	3.80056	11.4181	7.60935	2.56317	0.865887
160851	NM_152910	32307168	DGKH	11.9779	3.4086	7.69326	-0.54925	2.65011	1.05043	1.45047	1.03441
2444	NM_002031	31657133	FRK	2.46244	0.124614	1.29353	-1.31495	2.58998	0.637518	1.88524	3.34606
5291	NM_006219	5453893	PIK3CB	12.1103	2.86774	7.48899	2.86352	4.60979	3.73666	0.193953	0.19911
3757	NM_172056	26051270	KCNH2	5.94195	2.42723	4.18459	1.15784	2.79877	1.9783	0.560977	0.261616
8814	NM_004196	37596296	CDKL1	4.23781	4.20534	4.22157	8.74971	14.9187	11.8342	1.02232	0.575627
4915	NM_001018064	65506744	NTRK2	5.52651	2.83118	4.17884	7.41487	0.512795	3.96383	1.17106	1.64195
9625	NM_001080395	122937190	AATK	12.7083	3.83089	8.26959	-0.971614	1.61549	0.321938	3.95994	7.15995
5582	NM_002739	47132626	PRKCG	13.8762	4.39875	9.13746	5.7731	5.12983	5.45147	0.98117	0.503453
11329	NM_007271	31377778	STK38	7.31238	3.99166	5.65202	16.7077	10.9563	13.832	1.46184	0.612082
10654	NM_006556	115648064	PMVK	6.38367	2.3984	4.39104	4.08528	4.58649	4.33588	0.310913	0.965588
2041	NM_005232	56119206	EPHA1	12.7995	1.85803	7.32875	2.66592	3.90656	3.28624	1.03484	0.535091
5894	NM_002880	52486392	RAF1	9.64516	1.74093	5.69305	5.29768	2.64328	3.97048	0.945846	0.892208
5589	NM_002743	4506076	PRKCSH	21.5972	7.07674	14.337	14.9678	19.3089	17.1384	1.03399	0.696487
5580	NM_006254	31377781	PRKCD	-1.61835	-2.99796	-2.30816	-0.940507	-2.10518	-1.52285	3.9497	6.25867
545	NM_001184	157266316	ATR	-0.381928	0.711993	0.165033	5.81459	6.18557	6.00008	0.691433	1.37124
815	NM_015981	25952113	CAMK2A	0.450261	1.43711	0.943685	5.61411	4.04225	4.82818	1.56252	1.23932
3791	NM_002253	11321596	KDR	11.3309	3.54904	7.43998	8.21522	12.363	10.2891	2.45354	0.596813
6872	NM_004606	20357584	TAF1	3.03805	1.71452	2.37628	4.25722	8.27212	6.26467	0.768527	0.638959
23097	NM_015076	40254862	CDC2L6	11.9907	3.15792	7.57433	1.28375	6.99788	4.14081	1.06107	4.15698
81788	NM_030952	13569921	NUAK2	6.29661	3.63295	4.96478	22.119	21.1356	21.6273	0.496268	0.319581
57410	NM_001048218	115430242	SCYL1	7.06081	2.08832	4.57457	8.97819	4.48442	6.7313	1.73368	2.57356
5565	NM_005399	40254820	PRKAB2	5.75109	4.10964	4.93036	10.036	12.95	11.493	2.47193	1.61642
83931	NM_032017	31543197	STK40	1.05779	0.55176	0.804775	14.8164	19.0861	16.9513	1.55709	0.44183
55351	NM_018401	8923753	STK32B	2.11743	2.9801	2.54876	2.75715	6.35819	4.55767	0.917578	2.64042
10454	NM_153497	47717113	MAP3K7IP1	0.897725	0.19905	0.548388	8.94845	5.89071	7.41958	2.25818	1.21252
5610	NM_002759	4506102	EIF2AK2	1.74132	1.8322	1.78676	1.22083	4.55984	2.89033	0.692162	1.81044
11035	NM_006871	93141035	RIPK3	7.04063	3.17628	5.10845	7.32128	4.97877	6.15003	0.694056	4.93176
54986	NM_017886	151301203	ULK4	2.30193	3.05977	2.68085	8.17366	7.66633	7.92	0.709698	0.617863
56848	NM_020126	21361698	SPHK2	5.12497	1.57013	3.34755	23.82	22.1594	22.9897	1.16456	0.272725
7016	NM_006285	66932998	TESK1	6.87363	0.648857	3.76124	-0.23551	-1.16105	-0.698281	2.94302	2.5287
1460	NM_001320	26787971	CSNK2B	11.5434	1.97013	6.75678	7.37551	13.4583	10.4169	0.238857	0.193676
2066	NM_001042599	110825957	ERBB4	8.10799	6.15944	7.13371	7.97021	4.43527	6.20274	1.94744	3.8615
5210	NM_004567	19923257	PFKFB4	7.68073	2.86208	5.27141	3.6603	9.10853	6.38442	0.712329	0.709818
9088	NM_004203	33383240	PKMYT1	0.898894	4.24626	2.57258	5.3729	6.89645	6.13467	0.422047	1.77982
57147	NM_020423	27363466	SCYL3	4.42629	3.14262	3.78445	3.32158	2.88212	3.10185	0.683098	0.534928
3551	NM_001556	41352711	IKBKB	4.3374	2.52159	3.4295	9.29996	15.3429	12.3214	0.936915	0.565038
9175	NM_004721	32130538	MAP3K13	15.4397	4.87807	10.1589	18.9641	23.318	21.1411	2.61844	0.680008
57118	NM_020397	62952497	CAMK1D	8.60627	3.42831	6.01729	15.9877	16.6577	16.3227	0.65977	1.79193
11213	NM_007199	6005791	IRAK3	4.06266	2.69609	3.37937	6.93723	7.28943	7.11333	0.825276	1.10636
4342	NM_005372	4885488	MOS	29.8926	3.57048	16.7315	12.4602	12.8285	12.6443	1.66422	2.06494
8396	NM_003559	117938278	PIP4K2B	9.56596	4.77234	7.16915	9.0047	8.89509	8.9499	0.402733	0.483253
6789	NM_006282	38327560	STK4	6.78825	2.43284	4.61055	6.62019	1.6129	4.11654	0.369025	1.44353
9223	NM_004742	66346707	MAGI1	15.9553	3.26113	9.60822	9.08287	14.5485	11.8157	0.923076	2.01539
9748	NM_014720	41281452	SLK	0.0980305	0.247751	0.172891	-1.93332	-2.04401	-1.98866	2.21268	3.03988
1028	NM_000076	4557440	CDKN1C	5.31914	1.36917	3.34415	0.466717	0.848934	0.657826	0.78318	1.17102
23396	NM_012398	31317308	PIP5K1C	2.97535	2.13336	2.55435	11.6764	17.0959	14.3862	1.47006	0.575152
5211	NM_002626	21361069	PFKL	0.175728	-1.19822	-0.511245	2.70643	5.19047	3.94845	2.61161	1.20866
5105	NM_002591	32483400	PCK1	0.441364	-0.953923	-0.256279	-0.657957	-1.30747	-0.982711	4.42402	2.19393
1025	NM_001261	161016771	CDK9	6.78119	2.98528	4.88323	6.99565	9.73118	8.36342	0.933738	1.52545
2264	NM_002011	47524172	FGFR4	3.79177	-0.33263	1.72957	6.03788	12.9349	9.4864	0.673397	0.689871
1399	NM_005207	34452719	CRKL	9.18491	2.60617	5.89554	13.8463	18.8818	16.3641	0.61244	0.284516
9252	NM_182398	32528296	RPS6KA5	21.8543	3.66213	12.7582	9.25773	20.5912	14.9245	1.1062	3.38724
282974	NM_173575	32455268	STK32C	4.42635	2.77153	3.59894	14.7016	20.0592	17.3804	0.945663	0.292788
25865	NM_001079882	120659786	PRKD2	-1.00646	-3.50154	-2.254	-0.568133	-2.19016	-1.37915	1.61033	3.37873
84254	NM_172207	148806858	CAMKK1	0.775709	0.494685	0.635197	0.0313144	-1.06081	-0.51475	2.6256	4.90676
92335	NM_001003786	51242959	LYK5	-0.461469	-1.91819	-1.18983	0.00581712	9.45568	4.73075	2.20925	0.478096
23412	NM_012071	56676372	COMMD3	-0.59355	1.67222	0.539337	1.35995	4.43992	2.89994	0.222482	0.0953736
7084	NM_004614	92859640	TK2	-0.207634	-0.590437	-0.399036	0.623853	3.20986	1.91685	1.00364	0.799969
1457	NM_177560	47419903	CSNK2A1	1.90005	1.60799	1.75402	2.01199	6.01196	4.01197	1.05464	0.70737
6725	NM_080823	22507413	SRMS	5.40024	1.36343	3.38183	2.96084	10.5706	6.76573	1.33882	2.40377
5871	NM_004579	22035599	MAP4K2	3.23699	1.42024	2.32862	5.61371	12.4754	9.04456	0.440361	0.319934
84446	NM_032430	24308325	BRSK1	2.99438	0.230978	1.61268	9.01868	18.9207	13.9697	0.553798	0.493643
5163	NM_002610	37595546	PDK1	10.2493	2.51213	6.38074	2.88389	4.982	3.93294	0.56376	0.337906
9833	NM_014791	41281490	MELK	2.14924	2.89777	2.5235	10.9065	4.97074	7.93864	1.34121	0.779116
5583	NM_006255	47717140	PRKCH	1.80178	-0.809457	0.496159	5.71529	7.16428	6.43978	1.14422	1.90587
5063	NM_002578	4505600	PAK3	2.65656	2.34524	2.5009	5.56469	9.81096	7.68783	0.496466	0.624765
5207	NM_002625	118582285	PFKFB1	1.76923	2.39365	2.08144	6.44793	11.1735	8.81073	0.655994	0.321403
3645	NM_014215	31657139	INSRR	0.312694	-0.967423	-0.327364	3.93686	5.35382	4.64534	1.59279	0.823278
1740	NM_001364	91199537	DLG2	-1.48133	-1.47084	-1.47609	8.17552	5.58693	6.88123	0.994232	0.411498
200576	NM_152671	121583881	PIP5K3	1.78391	1.10827	1.44609	1.07767	-1.32996	-0.126146	2.3546	4.25008
657	NM_004329	41349436	BMPR1A	1.49281	3.65679	2.5748	18.8445	23.7305	21.2875	0.86645	0.619986
221823	NM_175886	31343499	PRPS1L1	1.71279	-1.14219	0.285302	4.97692	3.76249	4.36971	4.79144	2.76105
3482	NM_000876	119964725	IGF2R	4.11814	1.59859	2.85836	2.83738	6.55942	4.6984	3.78014	0.86718
7049	NM_003243	56682965	TGFBR3	2.34575	1.10288	1.72432	4.42361	8.31661	6.37011	0.520412	0.938049
51727	NM_016308	7706496	CMPK	7.77636	3.0287	5.40253	13.1536	12.1525	12.6531	0.317832	1.93166
1119	NM_212469	47078277	CHKA	3.47503	2.30622	2.89062	2.61196	6.20094	4.40645	0.870786	0.963513
65266	NM_032387	58331254	WNK4	4.38268	3.00424	3.69346	1.49521	6.23278	3.86399	0.562458	0.859711
6195	NM_001006665	55743133	RPS6KA1	11.1512	1.96502	6.55811	11.3909	12.593	11.992	1.60091	0.489195
117283	NM_054111	78191796	IHPK3	11.5979	2.68232	7.14013	8.25835	18.5939	13.4261	2.87408	1.06521
660	NM_001721	156523233	BMX	2.12296	-0.567699	0.777631	4.08929	5.76127	4.92528	0.691264	1.80566
57396	NM_020666	10190705	CLK4	14.2689	2.91532	8.59211	0.326844	-2.27463	-0.973895	0.540923	1.74519
5062	NM_002577	45827795	PAK2	4.11844	2.22789	3.17316	7.69875	4.93313	6.31594	0.969903	5.59993
390226	XM_001134406	113423028	GUCY2E	7.47306	4.07594	5.7745	7.15805	5.67601	6.41703	4.27376	1.69656
1452	NM_001892	68303571	CSNK1A1	4.15386	3.57581	3.86484	0.55444	2.18199	1.36822	0.913181	0.913968
4831	NM_001018139	66392226	NME2	3.98286	1.61088	2.79687	-1.03144	-0.484024	-0.757732	0.614471	1.87326
4117	NM_005906	31652253	MAK	3.17381	-0.417904	1.37795	2.54482	14.7202	8.63251	1.69938	3.12884
5293	NM_005026	156564404	PIK3CD	3.87502	0.796724	2.33587	1.39523	0.922191	1.15871	1.04053	0.313355
9064	NM_004672	24497521	MAP3K6	2.13836	1.04331	1.59083	3.85274	6.83702	5.34488	2.48692	1.75353
676	NM_001726	46399197	BRDT	7.47746	4.54672	6.01209	2.14362	8.83679	5.49021	1.24889	0.441823
440275	NM_001013703	65287716	EIF2AK4	4.1415	2.52814	3.33482	1.09688	2.09654	1.59671	1.34172	0.504049
10201	NM_005793	38564323	NME6	3.35152	2.36941	2.86047	13.308	12.8138	13.0609	0.67576	0.888244
1859	NM_130438	116734673	DYRK1A	23.7535	6.36786	15.0607	21.9266	24.1589	23.0428	1.71757	0.989848
814	NM_001744	27477118	CAMK4	14.421	3.82857	9.12478	1.93399	0.669062	1.30153	2.11243	2.17942
51347	NM_016281	148746217	TAOK3	1.1813	3.61011	2.39571	9.50366	4.66033	7.082	1.11202	1.49679
5313	NM_181871	82659100	PKLR	1.01152	-0.603797	0.20386	4.63978	9.02775	6.83377	1.76552	1.01015
57144	NM_020341	29826330	PAK7	4.25545	4.30512	4.28028	3.03346	0.96378	1.99862	0.457344	1.12653
7443	NM_003384	71164882	VRK1	4.88498	2.91844	3.90171	3.65601	10.6377	7.14687	1.45526	0.369058
285220	NM_173655	145312263	EPHA6	10.1202	5.39129	7.75575	7.05094	15.8002	11.4256	0.397891	0.633049
2984	NM_004963	142365421	GUCY2C	20.8956	5.68499	13.2903	6.67717	16.0592	11.3682	0.734603	1.1266
139728	NM_001039582	88759330	PNCK	15.555	4.14085	9.84794	0.214703	8.10814	4.16142	1.67022	7.54018
51231	NM_001025778	71164887	VRK3	9.60256	3.15289	6.37773	33.4049	6.24696	19.826	1.08887	5.45478
5156	NM_006206	61699224	PDGFRA	5.31014	4.22701	4.76857	7.01842	9.99517	8.5068	0.846132	0.681152
780	NM_013994	83977451	DDR1	6.99041	1.52364	4.25702	1.11576	0.498529	0.807147	0.708073	0.578127
11344	NM_007284	40068460	TWF2	1.21029	0.786491	0.998392	13.2152	9.6034	11.4093	0.718775	3.08175
5286	NM_002645	157671928	PIK3C2A	2.01338	1.72205	1.86771	10.5846	11.9527	11.2687	0.193213	0.245349
202374	NM_145001	163644281	STK32A	3.50934	2.22961	2.86948	12.7572	11.5776	12.1674	0.553679	1.07819
2965	NM_005316	19923304	GTF2H1	11.8857	4.1989	8.04229	9.4836	7.90618	8.69489	0.691307	0.880022
55872	NM_018492	18490990	PBK	2.75635	2.305	2.53068	5.30209	7.43392	6.36801	1.4073	1.02502
51776	NM_016653	82880647	ZAK	4.30719	2.85821	3.5827	15.5166	19.9746	17.7456	0.63264	0.543712
5166	NM_002612	94421466	PDK4	5.55262	2.52947	4.04105	1.9507	-0.447284	0.751707	1.50795	0.302051
1147	NM_001278	62241000	CHUK	8.37717	4.38649	6.38183	10.5047	10.3239	10.4143	2.03993	0.754976
27010	NM_001042482	110227856	TPK1	4.95037	3.96346	4.45692	10.196	11.4219	10.809	2.40647	0.454245
283629	NM_174944	42734400	TSSK4	3.69788	2.42782	3.06285	6.3084	3.68125	4.99483	1.07471	2.09645
415116	NM_001001852	52138581	PIM3	1.09774	0.977951	1.03784	4.21482	6.45839	5.33661	0.558292	0.545239
114783	NM_001080434	122937266	LMTK3	2.52815	-0.352538	1.0878	0.759578	-1.63155	-0.435984	1.7232	3.10944
11200	NM_145862	54112405	CHEK2	5.15882	2.29609	3.72745	-0.151747	0.0743908	-0.0386779	0.947561	4.22081
3716	NM_002227	102469033	JAK1	6.90422	2.73941	4.82181	5.38257	11.9302	8.65638	0.623032	0.618031
9451	NM_004836	134304837	EIF2AK3	5.17428	1.88153	3.5279	2.04956	1.77783	1.91369	1.42301	1.42095
5289	NM_002647	34761063	PIK3C3	-0.507742	1.38897	0.440616	-0.608696	0.849324	0.120314	0.482905	0.729
9475	NM_004850	41872582	ROCK2	15.2522	2.39348	8.82282	10.7122	7.99277	9.35249	1.0127	2.66065
5287	NM_002646	15451925	PIK3C2B	8.74571	0.158481	4.4521	2.37018	-2.74025	-0.185035	1.93354	1.21622
6446	NM_005627	163644253	SGK	-0.242004	-1.63557	-0.938785	1.70756	-3.02306	-0.657747	2.08049	1.86788
1198	NM_001292	4557478	CLK3	13.8064	3.7847	8.79554	5.8842	13.4006	9.64239	0.455728	0.703528
54899	NM_017771	142343793	PXK	1.70546	2.38471	2.04509	4.9373	3.30631	4.1218	2.25592	1.3941
30811	NM_014586	7657213	HUNK	2.81528	1.10777	1.96152	-0.36232	2.11788	0.877782	0.559153	1.05347
11184	NM_007181	40353200	MAP4K1	3.9987	0.298214	2.14846	8.71201	19.9088	14.3104	1.08153	0.620802
5128	NM_002595	37595544	PCTK2	1.31342	1.48331	1.39836	2.18964	0.309194	1.24942	1.76729	2.22127
3643	NM_001079817	119395737	INSR	1.90377	0.194394	1.04908	-1.76973	-2.57973	-2.17473	2.14662	4.48158
147746	NM_144685	34222353	HIPK4	7.22003	2.34817	4.7841	7.75501	4.56585	6.16043	0.273652	0.661751
23235	NM_015191	38569459	SIK2	5.46179	0.694193	3.07799	6.90221	7.67891	7.29056	1.04523	2.10507
4233	NM_000245	42741654	MET	4.30907	2.03273	3.1709	8.0303	4.81193	6.42112	0.460036	0.517297
2534	NM_153048	23510363	FYN	3.79396	-0.475299	1.65933	0.77993	-2.44562	-0.832847	1.59232	2.682
25989	NM_001099436	150456431	ULK3	5.881	1.80515	3.84308	0.0679926	-1.28042	-0.606215	0.532727	1.06845
22983	NM_014975	45120118	MAST1	-0.180756	-1.14975	-0.665251	3.22717	17.5263	10.3767	1.32389	0.176407
4751	NM_002497	4505372	NEK2	6.39377	3.47391	4.93384	7.46826	19.9026	13.6854	1.2594	5.32274
8550	NM_003668	21237764	MAPKAPK5	-1.5655	-4.34553	-2.95551	-2.09441	-4.16062	-3.12752	1.2317	1.35302
203447	NM_198465	118600962	NRK	14.3616	5.33044	9.84604	5.67163	15.5134	10.5925	1.25079	3.08774
5208	NM_001018053	64762444	PFKFB2	2.85449	0.834288	1.84439	2.81027	4.60577	3.70802	1.13481	0.627175
57787	NM_031417	33636755	MARK4	0.565323	-1.21307	-0.323874	3.27735	8.28315	5.78025	0.813122	0.883393
2047	NM_004441	55770893	EPHB1	9.80611	5.22006	7.51308	4.87694	14.9442	9.91055	0.437332	0.391231
260425	NM_152900	155969694	MAGI3	4.78468	3.02627	3.90548	1.82401	0.227529	1.02577	0.510731	0.244191
83983	NM_032037	51477706	TSSK6	3.40791	-0.636755	1.38558	0.588134	-1.11778	-0.264824	0.532168	0.400552
8517	NM_001099856	153791392	IKBKG	17.8267	4.24497	11.0358	2.16775	2.01277	2.09026	2.123	1.92722
55728	NM_018177	31742491	N4BP2	-2.15408	-2.4701	-2.31209	-1.55146	-2.15589	-1.85367	1.05945	0.215312
4750	NM_012224	41872672	NEK1	0.341735	1.0928	0.717269	-1.06526	-1.01989	-1.04257	1.07747	0.0458391
9942	NM_005108	18860917	XYLB	-1.93246	-2.55945	-2.24596	2.8542	2.0732	2.4637	1.46805	0.554115
51765	NM_001042452	109633025	RP6-213H19.1	3.09189	1.81132	2.45161	1.40138	0.185402	0.793393	1.33453	1.679
23049	NM_015092	62243657	SMG1	2.11735	0.844722	1.48104	2.72424	1.24393	1.98408	0.96538	0.492311
51447	NM_016291	7705552	IHPK2	2.75235	1.91843	2.33539	5.51045	7.94523	6.72784	0.707366	0.460943
3611	NM_001014794	62420872	ILK	-1.21746	0.121323	-0.548067	-1.29727	-2.0349	-1.66609	1.5624	0.294235
85481	NM_033126	14916454	PSKH2	8.71952	2.60101	5.66026	4.83825	4.6752	4.75673	0.531825	1.49481
29959	NM_013392	50726964	NRBP1	7.3142	3.12031	5.21725	3.33831	9.14388	6.2411	1.10918	1.47271
8408	NM_003565	4507830	ULK1	2.24377	0.607221	1.42549	9.45833	5.11513	7.28673	1.86537	0.992261
5578	NM_002737	4506066	PRKCA	5.07735	1.72439	3.40087	3.54967	5.08621	4.31794	2.10338	0.43373
8999	NM_003948	125987600	CDKL2	1.14386	0.121297	0.63258	2.1527	2.36317	2.25794	1.2682	8.27057
2242	NM_002005	13376997	FES	-1.96064	-4.05892	-3.00978	1.38617	2.26974	1.82796	1.73945	0.712293
5564	NM_006253	38016923	PRKAB1	14.1604	3.71518	8.93781	18.7229	10.0849	14.4039	0.480675	0.358371
115701	NM_052947	148596991	ALPK2	1.54052	0.109463	0.82499	7.0728	2.73518	4.90399	2.43967	0.920275
1017	NM_001798	16936527	CDK2	3.53946	2.21768	2.87857	0.892116	0.902441	0.897279	0.512443	2.04201
5605	NM_030662	21614527	MAP2K2	8.12125	3.33698	5.72911	7.31778	4.72101	6.01939	0.636496	1.15776
5602	NM_002753	20986504	MAPK10	4.09788	2.37538	3.23663	7.92018	4.03148	5.97583	0.750172	0.664822
805	NM_001743	20428653	CALM2	4.55409	4.04299	4.29854	10.6399	8.5157	9.57779	1.89152	1.06962
3795	NM_006488	153218447	KHK	7.46884	3.02407	5.24645	1.61802	2.47544	2.04673	4.16149	2.44309
2987	NM_000858	56676331	GUK1	-0.358302	-2.28141	-1.31986	-2.1257	-3.18594	-2.65582	1.94512	0.534605
1158	NM_001824	21536287	CKM	1.04053	1.59448	1.3175	0.979832	2.42769	1.70376	0.490086	0.294883
8491	NM_003618	15451901	MAP4K3	4.2651	3.10901	3.68706	4.75151	3.7441	4.24781	0.643771	0.531861
5591	NM_006904	31340617	PRKDC	9.16245	3.05251	6.10748	8.26071	8.95905	8.60988	0.939867	0.120572
8899	NM_003913	89276755	PRPF4B	3.74732	2.28877	3.01805	3.0623	2.46418	2.76324	0.477174	0.0869621
8780	NM_003831	145580632	RIOK3	3.19632	1.56103	2.37868	3.2017	-0.485498	1.3581	0.858759	1.35172
85443	NM_033403	149589020	DCLK3	9.03354	1.8589	5.44622	7.69484	3.37666	5.53575	2.14449	1.96167
5394	NM_002685	50363239	EXOSC10	7.81586	2.78644	5.30115	12.1211	4.57261	8.34687	2.06253	3.23015
5230	NM_000291	22095338	PGK1	3.34219	0.500566	1.92138	-1.17692	-1.10212	-1.13952	1.20333	1.40903
50808	NM_016282	19923436	AK3	1.4269	-0.153323	0.636787	9.97119	8.8788	9.425	1.37432	0.522385
1263	NM_004073	4758015	PLK3	-0.103482	1.39747	0.646995	0.172249	-2.09772	-0.962735	0.721856	4.81987
1949	NM_001406	38201712	EFNB3	1.01897	1.47448	1.24673	7.18884	1.75053	4.46969	1.51261	3.59302
2049	NM_004443	33598961	EPHB3	-0.518587	1.64372	0.562566	4.97327	7.08656	6.02992	0.972569	0.244446
5579	NM_002738	40255270	PRKCB1	3.94786	2.34466	3.14626	3.525	3.93908	3.73204	0.350417	0.910083
8527	NM_003648	25777595	DGKD	2.30671	1.81511	2.06091	7.30774	4.31515	5.81145	0.642027	2.70936
2050	NM_004444	55774978	EPHB4	11.9624	2.68682	7.32463	9.59704	8.67831	9.13768	0.704182	2.17591
166614	NM_001040261	156713429	DCLK2	2.83997	3.33186	3.08592	-0.606972	1.27416	0.333594	2.04357	3.18333
1120	NM_005198	23238259	CHKB	12.4553	2.33631	7.39582	6.49349	4.96302	5.72825	0.510257	1.50795
5577	NM_002736	4506064	PRKAR2B	5.99505	3.561	4.77803	0.342611	6.51828	3.43045	0.269332	0.720071
5106	NM_004563	4758885	PCK2	2.01553	1.54149	1.77851	1.32346	1.41577	1.36962	0.474807	0.778158
269	NM_020547	10198655	AMHR2	-0.982225	-0.161012	-0.571618	1.72672	-0.0339972	0.846361	0.498088	0.753714
63904	NM_022076	33942082	DUSP21	7.53244	3.69364	5.61304	1.95735	6.93735	4.44735	0.490476	0.96727
1030	NM_004936	47132608	CDKN2B	-0.363899	-1.2368	-0.800351	-0.206893	-0.506546	-0.356719	0.885982	1.70269
1739	NM_001098424	148539627	DLG1	1.83564	2.42015	2.12789	5.41966	3.82665	4.62316	0.692673	0.968257
169436	NM_153710	76563907	C9orf96	3.06911	2.39185	2.73048	6.39285	5.86916	6.13101	0.840311	1.91594
5604	NM_002755	14589898	MAP2K1	3.76929	3.56132	3.66531	-2.0568	-0.407896	-1.23235	1.62475	3.63115
2585	NM_002044	4503896	GALK2	3.08534	2.26435	2.67485	0.0551897	-1.51613	-0.73047	0.728055	1.17905
4914	NM_001007792	56118209	NTRK1	8.38791	5.47718	6.93255	12.8696	2.32117	7.59538	0.770045	0.677593
4833	NM_005009	37675275	NME4	2.45145	2.88618	2.66882	-1.29248	-0.496404	-0.894444	0.760438	1.01365
673	NM_004333	90265828	BRAF	1.17601	2.20347	1.68974	-1.28631	-1.57581	-1.43106	0.266784	0.415453
23178	NM_015148	35038527	PASK	-1.4147	-0.53095	-0.972827	-0.971348	-1.22042	-1.09588	0.394074	0.286324
3364	NM_004507	31077213	HUS1	2.7473	1.47449	2.1109	1.28147	1.36117	1.32132	3.24068	2.5498
9874	NM_012290	33636697	TLK1	8.72379	3.10187	5.91283	-0.303663	2.74352	1.21993	1.32825	4.49026
5213	NM_000289	39725712	PFKM	4.21097	2.64025	3.42561	2.20514	3.33375	2.76945	1.29413	0.503936
5563	NM_006252	157909838	PRKAA2	3.43766	2.71244	3.07505	8.46336	4.37416	6.41876	1.77369	1.13785
3707	NM_002221	38569399	ITPKB	1.88786	2.13886	2.01336	0.898077	1.81441	1.35625	3.60632	1.9567
4356	NM_001932	148536828	MPP3	3.3839	2.45455	2.91923	-1.08402	0.147987	-0.468019	0.582298	6.38617
1018	NM_001258	4557438	CDK3	0.575432	1.34554	0.960488	1.22563	-0.630605	0.29751	1.7865	3.80853
5170	NM_031268	60498970	PDPK1	2.45126	2.9123	2.68178	-0.627975	-1.02898	-0.828479	1.64461	5.41525
118672	NM_153336	23503260	PSTK	3.75561	2.1823	2.96896	3.11661	0.911296	2.01395	0.845491	1.18109
2043	NM_004438	45439363	EPHA4	1.3599	1.40288	1.38139	1.10574	-0.131479	0.48713	0.542456	0.501226
9201	NM_004734	4758127	DCLK1	1.15391	1.1571	1.1555	3.51679	0.619093	2.06794	1.57717	0.458924
2712	NM_033214	41393574	GK2	0.569182	0.829322	0.699252	-0.188317	-1.54782	-0.86807	1.7963	1.15234
91419	NM_033276	54792783	XRCC6BP1	11.1799	2.50848	6.84418	4.62937	4.00665	4.31801	1.36556	0.985238
54822	NM_017672	148612862	TRPM7	1.84684	1.58071	1.71378	0.822167	-0.165564	0.328301	1.4912	2.55057
4638	NM_053031	47132571	MYLK	7.31506	1.20859	4.26182	0.392783	0.00927816	0.20103	0.349946	0.480937
2986	NM_001522	134152693	GUCY2F	0.856798	1.24687	1.05183	0.604629	0.115459	0.360044	0.988869	1.00774
2932	NM_002093	21361339	GSK3B	4.91235	2.81561	3.86398	0.708157	4.90639	2.80727	0.733383	0.735776
4486	NM_002447	153946392	MST1R	9.96216	3.03428	6.49822	4.25625	1.58779	2.92202	0.707076	0.63927
204	NM_001625	26665889	AK2	11.7303	2.23496	6.98262	-1.42505	-1.22692	-1.32598	1.22493	0.524635
140609	NM_133494	19424131	NEK7	-0.690757	-1.3602	-1.02548	-0.349255	0.340953	-0.00415072	0.774216	4.57702
65125	NM_018979	148612808	WNK1	3.30137	2.63391	2.96764	7.42737	8.26275	7.84506	0.596513	1.25758
60385	NM_021733	11119429	TSKS	1.88194	0.743484	1.31271	0.360139	0.525164	0.442651	3.01714	4.4642
8859	NM_004197	4759179	STK19	1.95473	2.56172	2.25823	-1.35675	0.996279	-0.180235	2.28264	0.702709
6300	NM_002969	48255969	MAPK12	1.29171	1.62284	1.45727	-0.295261	-0.582051	-0.438656	2.77868	0.771333
2584	NM_000154	4503894	GALK1	-0.877074	-1.54863	-1.21285	1.36249	-0.73873	0.311878	1.29674	1.54439
253430	NM_152230	142374079	IPMK	7.09868	3.32841	5.21355	1.11505	0.151568	0.633309	1.35444	0.500886
55229	NM_018216	8922664	PANK4	9.93082	4.67287	7.30184	6.7688	9.09993	7.93436	0.903768	1.78724
5568	NM_002732	15619014	PRKACG	0.675301	0.367953	0.521627	2.64814	0.1149	1.38152	1.32392	1.05992
2321	NM_002019	156104875	FLT1	0.498595	-0.119687	0.189454	-1.25315	-2.86703	-2.06009	1.08334	0.396012
