# Supplementary material for: Integrative High-Throughput RNAi Screening Identifies BRSK1, STK32C and STK40 as Novel Activators of YAP/TAZ
Source: Int J Mol Sci. 2025 Aug 13;26(16):7810. doi: 10.3390/ijms26167810 (PMC12386767; doi:10.3390/ijms26167810)
Supplement: Supplementary file 1 [file ijms-26-07810-s001.zip › Table S2.xlsx]

## Sheet: Sheet1
															Table S2. Lists of the top and common hits from the YAP/TAZ localization and TEAD-luciferase reporter screens in MDA-MB-231 and MDA-MB-468 cells that were used to generate the Venn diagrams shown in Figures 2, 3 and 4.
					Yap Localization																	TEAD-Luciferase
			Top 25%							Bottom (Z-score <-1.8)									Fold change < 0.5								Fold Change >2
MDA-MB231			MDA-MB468			Common			MDA-MB231			MDA-MB468			MDA-MB231			MDA-MB468			Common			MDA-MB231			MDA-MB468			Common
130 genes			84 genes			38 genes			5 gene			3 genes			160 genes			102 genes			45 genes			142 genes			111 genes			46 genes
	Ave Z-score			Ave Z-score			Ave Z-score			Ave Z-score			Ave Z-score			Fold/median			Fold/median			Fold/median			Fold/median			Fold/median			Fold/median
DYRK1A	23.0428		PRKAR2A	18.123		DYRK1A	19.0517		MAPKAPK5	-3.12752		FES	-3.00978		MAP3K1	0.0136405		PLK4	0.101973		CDC42BPA	0.140906		CSNK1G2	10.7574		MGC16169	6.93471		CSNK1G2	6.84801
SPHK2	22.9897		MOS	16.7315		PRKCSH	15.7377		DAPK3	-2.85719		N4BP2	-2.31209		PI4K2B	0.032193		EPHA3	0.135473		COMMD3	0.158928		ROCK1	10.354		HK3	6.26279		PRKAR1B	6.08198
NUAK2	21.6273		DYRK1A	15.0607		MAP3K13	15.65		GUK1	-2.65582		XYLB	-2.24596		STK39	0.0419469		CDC42BPA	0.159981		EPHA3	0.161076		TSSK2	9.49466		NEK6	6.21148		AATK	5.55995
BMPR1A	21.2875		PRKCSH	14.337		MOS	14.6879		FGFRL1	-2.25231					NEK1	0.0458391		TEX14	0.167925		TEX14	0.178279		SGK2	9.07801		PDXK	5.45349		MGC16169	5.28243
MAP3K13	21.1411		GUCY2C	13.2903		RPS6KA5	13.8413		SLK	-1.98866					KCNH8	0.0768079		PIK3C2A	0.193213		MARK3	0.187058		PRKAR1B	8.7058		TRIM27	5.27353		PRKCD	5.10418
RPS6KC1	19.9862		MAP3K10	13.1832		MAP3K10	13.4865								ATM	0.0768079		PIK3CB	0.193953		EGFR	0.188707		CDKL2	8.27057		IKBKE	5.12204		CKB	4.98018
PIK3R4	18.8302		STYK1	13.0862		STYK1	13.3453								ADK	0.0791158		ROS1	0.202106		STK39	0.192833		CCRK	8.12975		PRPS1L1	4.79144		RPS6KB1	4.84989
PI4K2B	18.7092		RPS6KA5	12.7582		NUAK2	13.296								EGFR	0.0841631		COMMD3	0.222482		PIK3CB	0.196531		PNCK	7.54018		MARK1	4.64501		IKBKE	4.41771
HIPK2	18.451		MAPK6	12.6548		IKBKAP	12.8797								PRPF4B	0.0869621		MARK3	0.238367		TNK1	0.214123		AATK	7.15995		ROR2	4.43704		NEK6	4.36396
CDK5	18.0908		SPEG	11.1394		GUCY2C	12.3292								TNK1	0.0941943		CSNK2B	0.238857		CSNK2B	0.216266		CKB	6.59495		PCK1	4.42402		PI4K2A	4.20583
STK40	17.7659		IKBKG	11.0358		PRKAB1	11.6708								COMMD3	0.0953736		YSK4	0.255697		ADK	0.216914		MPP3	6.38617		FLJ23356	4.35763		PRPS1L1	3.77625
ZAK	17.7456		MAP3K13	10.1589		PRPS2	11.5981								STK33	0.0968421		ABL2	0.262583		PIK3C2A	0.219281		PRKCD	6.25867		GUCY2E	4.27376		CAMKK1	3.76618
CDK7	17.4054		PNCK	9.84794		CAMK1D	11.17								IRAK2	0.0980178		CIT	0.263826		ROS1	0.225613		TPD52L3	6.23929		RPS6KB1	4.19753		EPHB2	3.75128
STK32C	17.3804		NRK	9.84604		CSNK1A1L	11.0127								PGK2	0.108174		BRAF	0.266784		TTBK2	0.243631		FXN	5.89127		KHK	4.16149		TSKS	3.74067
PRPS2	17.1982		MAGI1	9.60822		SPEG	10.8642								PRKDC	0.120572		PRKAR2B	0.269332		KCNH8	0.244209		PAK2	5.59993		LATS2	4.1476		PI4KA	3.7247
PRKCSH	17.1384		CSK	9.35601		MAGI1	10.712								CDC42BPA	0.121832		MAGI2	0.273046		PLK4	0.246734		RPS6KB1	5.50224		WEE1	4.07052		CDC42BPG	3.7079
STK40	16.9513		PRKCG	9.13746		STK38L	9.86055								MAST3	0.134005		HIPK4	0.273652		AK1	0.246958		OBSCN	5.49805		PI4K2A	3.98122		TRIM27	3.6617
IKBKAP	16.941		CAMK4	9.12478		STK38	9.742								MARK3	0.135749		MAPKAPK3	0.281207		ABL2	0.25773		VRK3	5.45478		HIPK1	3.96931		GCK	3.57273
MAP3K11	16.8141		PRKAB1	8.93781		CDKL4	9.72784								CDK10	0.144123		RPS6KA3	0.284064		PRPF4B	0.282068		PDPK1	5.41525		AATK	3.95994		WNK3	3.49279
RPS6KL1	16.8064		STK38L	8.82341		EPHA6	9.59065								TTBK2	0.157959		SYK	0.285064		NEK8	0.282231		NEK2	5.32274		PRKCD	3.9497		CAMKK1	3.48099
CRKL	16.3641		IKBKAP	8.81831		TEC	9.54948								RPS6KA6	0.161739		CLK2	0.287433		PIK3CG	0.291645		ZAP70	5.31837		DTYMK	3.8325		DGKI	3.34434
CAMK1D	16.3227		CLK3	8.79554		NEK2	9.30962								RAGE	0.162433		PLK1	0.287453		MAPKAPK3	0.314496		EPHB2	5.24725		IGF2R	3.78014		INSR	3.3141
ERN1	16.1359		CDKN1B	8.50403		CLK3	9.21897								PTK2	0.172299		EGFR	0.293252		IRAK4	0.316872		CDC42BPG	4.94732		FLJ23356	3.7016		PCK1	3.30897
CSNK1A1L	15.6136		CDC2L1	8.35381		CSNK2A2	8.92904								EPHA7	0.175678		AK1	0.294769		FGFR2	0.320414		RIPK3	4.93176		MKNK2	3.64569		PIP5K3	3.30234
PRKAG2	15.1427		AATK	8.26959		KDR	8.86454								MAST1	0.176407		IRAK1	0.301906		DGKK	0.323441		CAMKK1	4.90676		ITPKB	3.60632		KHK	3.30229
RPS6KA5	14.9245		NUAK1	8.19246		PAK4	8.86271								BCKDK	0.179689		CDC2L1	0.308041		TAOK2	0.329182		PLK3	4.81987		SBK1	3.54341		ROR2	3.27674
ALPK1	14.4283		TEC	8.18261		GCK	8.80426								EPHA3	0.18668		DGKB	0.310564		PASK	0.340199		PI4KA	4.76458		ANKK1	3.51537		ADCK2	3.27228
PRKAB1	14.4039		WNK3	8.14619		CDKN1B	8.53932								TEX14	0.188634		MAST4	0.310756		BRAF	0.341119		WNK3	4.60908		PRKCZ	3.48398		CDKN2C	3.25947
PIP5K1C	14.3862		GTF2H1	8.04229		ADRBK2	8.41813								CSNK2B	0.193676		PMVK	0.310913		IGF1R	0.344192		NEK7	4.57702		PRKAR1B	3.45816		FLJ23356	2.99926
CDKL4	14.3795		ADRBK2	7.96025		CHUK	8.39807								PIK3CB	0.19911		CMPK	0.317832		MAP3K9	0.364091		THNSL1	4.52526		UCK2	3.45783		NUAK1	2.9661
TBK1	14.3349		PRKAR1B	7.90841		PRKAB2	8.21167								AK1	0.199147		TAOK2	0.32635		NEK10	0.376313		PRKCI	4.49574		CKB	3.36541		RNASEL	2.90283
MAP4K1	14.3104		CKMT2	7.79488		PIP4K2B	8.05952								MAP3K11	0.204173		TTBK2	0.329303		MAP4K2	0.380148		TLK1	4.49026		CDK5R1	3.3438		HUS1	2.89524
NME1	14.1308		EPHA6	7.75575		CASK	8.01685								MAP2K6	0.212247		TNK1	0.334051		CLK2	0.382326		INSR	4.48158		NUAK1	3.34047		SIK3	2.87663
BRSK1	13.9697		DGKH	7.69326		PANK4	7.6181								ITPK1	0.215232		MAP3K9	0.33621		MAP3K5	0.390344		TSKS	4.4642		NUCKS1	3.29044		DYRK3	2.83265
STK38	13.832		MARK3	7.51658		CSNK1D	7.16747								N4BP2	0.215312		NEK8	0.339351		CKM	0.392484		PI4K2A	4.43045		UHMK1	3.28723		PIK3R1	2.7514
MAP3K10	13.7899		EPHB1	7.51308		MKNK1	7.15796								MPP2	0.22168		YES1	0.341921		MAST4	0.395995		HK2	4.27201		HUS1	3.24068		TESK1	2.73586
NEK2	13.6854		DGUOK	7.47947		RIPK1	7.07773								PIK3CG	0.221789		STK39	0.34372		TNIK	0.399071		PIP5K3	4.25008		RBKS	3.23842		TRIB1	2.72779
PIP5K1B	13.6592		CLK2	7.47559		EPHA3	6.9588								IRAK4	0.222853		NEK10	0.349646		PHKG2	0.406017		CHEK2	4.22081		COASY	3.11552		EXOSC10	2.64634
STYK1	13.6043		KDR	7.43998											NEK8	0.22511		MYLK	0.349946		NUAK2	0.407924		CDC2L6	4.15698		GCK	3.10778		TP53RK	2.62871
GRK4	13.444		PANK4	7.30184											FGFR2	0.228534		PRKCB1	0.350417		ULK2	0.410363		CAMKK1	4.15259		AK7	3.10026		SLK	2.62628
IHPK3	13.4261		DAPK3	7.2733											ERN1	0.22867		MAP3K7	0.350807		EPHB1	0.414282		GCK	4.03767		PANK1	3.08011		DCLK2	2.61345
FGFR2	13.2072		GCK	7.2194											ALPK3	0.229038		ADK	0.354712		MYLK	0.415442		PRKD1	3.91582		CAMK1	3.0567		BMPR2	2.44532
NME6	13.0609		PIP4K2B	7.16915											DLG4	0.231098		PNKP	0.354907		PRKAB1	0.419523		ERBB4	3.8615		CDC2L5	3.03558		AURKA	2.39544
CSNK2A2	13.0374		ERBB4	7.13371											LTK	0.232813		CSNK2A2	0.358281		DMPK	0.421344		CDKN2C	3.85384		DGKI	3.02508		CAMKK2	2.24152
MAP2K6	12.9352		PAK4	7.06592											CAMK2G	0.233552		PIK3CG	0.361501		PIP4K2B	0.442993		ALK	3.83825		NLK	3.02086		CAMK4	2.14592
TYK2	12.7905		PINK1	7.01267											ADRBK1	0.234019		MYO3B	0.365614					CDK3	3.80853		TSKS	3.01714		FGFR1	2.11025
RAGE	12.7406		NTRK1	6.93255											PIK3R2	0.238129		STK4	0.369025					OXSR1	3.79194		TESK1	2.94302
SRC	12.6967		EEF2K	6.86576											MAGI3	0.244191		LATS1	0.374921					PSKH1	3.75602		CSNK1G2	2.93858
CMPK	12.6531		ARAF	6.79102											EPHB3	0.244446		PRKAR1A	0.388371					IKBKE	3.71338		ADCK2	2.88714
MOS	12.6443		CSNK1D	6.75186											CDKN2D	0.244527		AK3L1	0.389585					DGKI	3.6636		IHPK3	2.87408
CRKRS	12.365		CALM1	6.52256											PIK3C2A	0.245349		CSF1R	0.389706					ADCK2	3.65743		FLJ25006	2.86651
IKBKB	12.3214		FXN	6.49391											NADK	0.245936		GUCY2D	0.39324					PNKP	3.65387		FGFRL1	2.8665
STK33	12.2477		CSNK1A1L	6.4119											DGKK	0.246901		PASK	0.394074					MLCK	3.65256		SKAP1	2.81577
STK32A	12.1674		CHUK	6.38183											ROS1	0.24912		EPHA6	0.397891					GK	3.64915		CAMKK1	2.80938
RPS6KA1	11.992		LIMK2	6.28523											CDK5	0.249671		DGKK	0.399981					CDC2L1	3.64416		MAPK12	2.77868
CDKL1	11.8342		LMTK2	6.25245											ILK-2	0.252296		ULK2	0.40006					MAP2K1	3.63115		BMPR2	2.7416
MAGI1	11.8157		FGFRL1	6.2277											ABL2	0.252878		PIP4K2B	0.402733					MGC16169	3.63015		PFTK2	2.69257
CALM3	11.7087		MAP2K7	6.12816											IGF1R	0.253428		CKMT2	0.403393					SRPK1	3.59947		PI4KA	2.68482
PRKAB2	11.493		CAMK1D	6.01729											PRKACA	0.253838		PHKG2	0.409439					EFNB3	3.59302		CDKN2C	2.6651
EPHA6	11.4256		BRDT	6.01209											IKBKAP	0.261102		CHEK1	0.409851					DBF4	3.51836		CAMKK1	2.6256
MAP2K5	11.4165		PRPS2	5.99801											KCNH2	0.261616		IRAK4	0.410891					NTRK3	3.50501		MAP3K13	2.61844
TWF2	11.4093		GRK7	5.95829											PRKX	0.265985		KCNH8	0.411611					RNASEL	3.47935		PFKL	2.61161
PDGFRB	11.3832		CASK	5.94325											STK3	0.267897		FGFR2	0.412294					DYRK3	3.44129		TRIB2	2.56317
GUCY2C	11.3682		GUCY2E	5.7745											PFKFB3	0.269057		PHKA2	0.417714					RPS6KA5	3.38724		CDK5R2	2.54093
IRAK2	11.2758		FLT4	5.7613											SPHK2	0.272725		PKMYT1	0.422047					PRKD2	3.37873		AURKA	2.51563
PIK3C2A	11.2687		MAP2K2	5.72911											MAP4K5	0.276508		PIM1	0.429349					SIK3	3.34854		MAP3K6	2.48692
BCKDK	11.193		STK38	5.65202											MAP2K4	0.283229		TBK1	0.430295					FRK	3.34606		PRKAB2	2.47193
MAPKAPK3	11.0683		DUSP21	5.61304											CRKL	0.284516		AURKB	0.434457					STK10	3.32412		CDC42BPG	2.46848
DLG3	10.9894		PRKACB	5.60656											DDR2	0.284746		IGF1R	0.434956					TEC	3.26523		KDR	2.45354
TEC	10.9163		MAPK11	5.38142											AK5	0.285483		DGKA	0.435482					PIK3R1	3.2562		MATK	2.45058
STK38L	10.8977		MKNK1	5.33562											PASK	0.286324		EPHB1	0.437332					MAP3K15	3.25494		CAMKK2	2.4483
FLJ23356	10.863		IHPK1	5.28635											NME7	0.288842		PDIK1L	0.439355					EXOSC10	3.23015		ALPK2	2.43967
TPK1	10.809		SBK1	5.25235											STK32C	0.292788		MAP4K2	0.440361					TRIB1	3.2181		TPK1	2.40647
ROR1	10.7994		IPMK	5.21355											PDGFRB	0.293463		MAP2K7	0.442691					DCLK2	3.18333		SIK3	2.40471
PAK4	10.6595		CDKL4	5.07614											ILK	0.294235		MAP3K5	0.443274					TP53RK	3.14718		WNK3	2.37651
SPEG	10.589		CIT	5.03049											CKM	0.294883		CAMKV	0.444126					MAK	3.12884		RPS6KC1	2.35996
RBKS	10.5766		EPHA3	4.97784											PDK4	0.302051		DMPK	0.447515					LMTK3	3.10944		RIPK4	2.35636
CSNK2B	10.4169		NUAK2	4.96478											MYLK2	0.310961		BCR	0.45067					NRK	3.08774		PIP5K3	2.3546
CHUK	10.4143		NEK2	4.93384											PIK3CD	0.313355		PCTK3	0.451231					TWF2	3.08175		IPPK	2.35259
GCK	10.3891		PRKAB2	4.93036											EFNA4	0.314433		STYK1	0.452857					STK38L	3.04659		RNASEL	2.32631
ADCK2	10.3831		RIPK1	4.90921											MAST2	0.318656		TGFBR2	0.45476					SLK	3.03988		STK19	2.28264
TSSK2	10.3253		CSNK2A2	4.82065											NUAK2	0.319581		CLK3	0.455728					PFKP	2.98998		HK1	2.26871
KDR	10.2891		PRKAR2B	4.77803											MAP4K2	0.319934		TNIK	0.456037					STK24	2.9338		MAP3K7IP1	2.25818
CASK	10.0904		AK1	4.66545											PFKFB1	0.321403		PAK7	0.457344					CAMK2N1	2.88346		PXK	2.25592
PFKP	9.97064														AKT3	0.329776		PAK1	0.458395					SPEG	2.83481		EPHB2	2.2553
PRKY	9.82988														FGR	0.33186		MET	0.460036					PRPS1L1	2.76105		PIK3R1	2.24661
TSSK1B	9.79662														TAOK2	0.332013		MAPK8	0.461082					TJP2	2.74403		RAGE	2.24271
ROS1	9.78673														MAP3K5	0.337415		MAPK14	0.463154					MAP2K5	2.73995		TRIB1	2.23748
CLK3	9.64239														PDK1	0.337906		TNK2	0.463305					CALM3	2.70947		DYRK3	2.22401
CALM2	9.57779														TNIK	0.342105		PHKB	0.469876					DGKD	2.70936		PHKG1	2.21951
FGFR4	9.4864														LOC91461	0.346308		PCK2	0.474807					FYN	2.682		SLK	2.21268
FLJ23356	9.43243														MAPKAPK3	0.347784		PRPF4B	0.477174					ROCK2	2.66065		LYK5	2.20925
AK3	9.425														CDK8	0.349395		PRKCE	0.480295					PRKAG1	2.65854		CRIM1	2.20612
SRPK2	9.34643														PRKAG2	0.35062		PRKAB1	0.480675					STK32B	2.64042		FGFR1	2.20232
RIPK1	9.24626														STK25	0.35183		PIK3C3	0.482905					MAP3K7	2.624		INSR	2.14662
AK7	9.19808														PRKAB1	0.358371		CKM	0.490086					NUAK1	2.59172		PFTK1	2.14607
EPHB4	9.13768														PIM2	0.359831		DUSP21	0.490476					DAPK1	2.58435		DCLK3	2.14449
MAPK4	8.99709														ACVRL1	0.366201		NUAK2	0.496268					SCYL1	2.57356		TYRO3	2.14289
MKNK1	8.98031														GRK7	0.366364		PAK3	0.496466					HIPK3	2.56694		ADPGK	2.12699
PIP4K2B	8.9499														SIK1	0.36815		RP11-145H9.1	0.497485					GUCY2D	2.56286		IKBKG	2.123
EPHA3	8.93976														LRRK1	0.368697		PHKA1	0.497885					TRPM7	2.55057		CAMK4	2.11243
ITPK1	8.92528														VRK1	0.369058		AMHR2	0.498088					HUS1	2.5498		TP53RK	2.11024
ADRBK2	8.87601														CPNE3	0.3829								TESK1	2.5287		PRKCA	2.10338
PFKFB1	8.81073														ACVR2A	0.383444								NEK6	2.51644		NUP62	2.10312
ILK-2	8.80867														CDKL4	0.384946								ADCK5	2.45271		STK35	2.10129
PRKCQ	8.63424														EPHB1	0.391231								KHK	2.44309		SGK	2.08049
FUK	8.62454														GRK5	0.391401								DGUOK	2.41131		CRKRS	2.06587
PRKDC	8.60988														PLK4	0.391496								SRMS	2.40377		EXOSC10	2.06253
CDADC1	8.60752														RYK	0.391909								PAK1	2.37012		ACVR1C	2.05593
CDKN1B	8.5746														MAP3K9	0.391973								FLJ23356	2.29691		DCLK2	2.04357
PDGFRA	8.5068														DMPK	0.395173								AURKA	2.27526		CHUK	2.03993
CDK9	8.36342														FLT1	0.396012								CSNK1G1	2.27525
TEX14	8.34856														TSSK6	0.400552								ERN2	2.2698
MAP3K3	8.32269														PHKG2	0.402596								LYN	2.26575
BRD3	8.31414														NEK10	0.402979								PDIK1L	2.26111
CDK8	8.23388														AGK	0.406073								PIP5K1B	2.25441
MAP3K9	8.18956														DLG2	0.411498								KSR2	2.22308
DYRK1B	8.08037														BRAF	0.415453								PCTK2	2.22127
FGFR1	8.00529														BMPR1B	0.415872								PCK1	2.19393
TSSK3	7.94127														BRD4	0.416747								CAMK4	2.17942
PANK4	7.93436														ULK2	0.420666								EPHB4	2.17591
PCTK1	7.92593														TGFBR1	0.421109								PTK7	2.16848
AK5	7.92298														PRKCA	0.43373								PIP5K1A	2.16194
DAPK2	7.87129														TYRO3	0.435138								BMPR2	2.14903
WNK1	7.84506														MAP3K8	0.435448								MPP1	2.12025
CSNK1D	7.58309														CSNK1G3	0.43727								ROR2	2.11644
PDK2	7.38408														RET	0.438536								SIK2	2.10507
PDGFRL	7.23171														STK40	0.441337								TSSK4	2.09645
IPPK	7.21056														BRDT	0.441823								PRKAA1	2.08489
DGKA	7.13162														STK40	0.44183								STK36	2.08001
															RIOK1	0.444258								PANK3	2.07599
															ABL1	0.451753								MOS	2.06494
															ACVR1B	0.454047								GAK	2.06354
															TPK1	0.454245								TRIM27	2.04987
															TSSK3	0.455787								MASTL	2.04332
															PIK3R4	0.458352								CDK2	2.04201
															DCLK1	0.458924								ITPKC	2.03628
															IHPK2	0.460943								BCR	2.03559
															HIPK1	0.461335								CAMKK2	2.03474
															CAMK1G	0.462105								FGFR1	2.01819
															STK11	0.463268								MAGI1	2.01539
															DGKQ	0.46408								CKMT1B	2.00164
															KSR1	0.464673
															PKIB	0.466567
															MAP3K10	0.46943
															MAPK6	0.472205
															NEK11	0.476018
															CLK2	0.47722
															LYK5	0.478096
															MYLK	0.480937
															MAST4	0.481233
															PIP4K2B	0.483253
															NEK5	0.486739
															JAK2	0.48906
															RPS6KA1	0.489195
															SMG1	0.492311
															BRSK1	0.493643
															FRAP1	0.494271
															CAMK2D	0.497305
															EFNA5	0.497681
